# Supplementary material for: Quality indicators for palliative care for older people: An umbrella review
Source: Palliat Med. 2025 Dec 29;40(3):284–96. doi: 10.1177/02692163251403422 (PMC12936153; doi:10.1177/02692163251403422)
Supplement: sj-xlsx-4-pmj-10.1177_02692163251403422 – Supplemental material for Quality indicators for palliative care for older people: An umbrella review [file sj-xlsx-4-pmj-10.1177_02692163251403422.xlsx]

## Sheet: Person or proxy (n=56)
Quality indicator source	Quality indicator	Numerator	Denominator	Benchmark/performance standard (if provided)	Overall rating of quality indicator from authors appraisal	QI type
	Care setting
Amador et al., 2019	Generic aspects: Percentage of patients who died in the location of their preference Patients have the right to die wherever they wish. The patient’s wishes therefore prevail.	Numerator: The number of relatives who indicate that the patient died in the location of his/her preference	Denominator: The total number of relatives among whom this quality indicator was measured	-		Outcome
	Comprehensive care
Yorganci et al., 2021	No. of people who are able to identify a physician or a clinic to call for medical care or know the telephone number or other mechanism to reach this source of care/No of people who live at home	No. of people who are able to identify a physician or a clinic to call for medical care or know the telephone number or other mechanism to reach this source of care	No of people who live at home		Robust	Process
Amador et al., 2019	Getting timely help Multi-item measure P1: “While your family member was in hospice care, when you or your family member asked for help from the hospice team, how often did you get help as soon as you needed it?” P2: “How often did you get the help you needed from the hospice team during evenings, weekends, or holidays?”	Numerator CAHPS Hospice Survey measures are calculated using top-box scoring. The top-box score refers to the percentage of caregiver respondents that give the most positive response. The top box numerator is the number of respondents who answer “Always.” Top box scores for each survey question within the measure are adjusted for mode of survey administration (at the individual respondent level) …	Denominator The top box denominator is the number of respondents who answer at least one question in the multi- item measure (i.e., one of P1 or P2).	-		Process
Amador et al., 2019	Adults in the last days of life, and the people important to them, are given opportunities to discuss, develop and review an individualised care plan Proportion of adults who feel they have choice and control over their care in the last days of life	Numerator: -	Denominator: -	-		Outcome
Amador et al., 2019	Minimal set of Qis for Palliative Care/Type of care and circumstances surrounding death Please indicate on a scale from 0 to 10 how you perceived your relative’s death? (restless death) 0 ——————10 (peaceful death)	Numerator: number of patients who scored 5 or more on a scale of 0 to 10 for the quality of death according to family carers	Denominator: total number of patients for whom this indicator was measured	-		Outcome
Amador et al., 2019	Minimal set of Qis for Palliative Care/Type of care and circumstances surrounding death Please indicate on a scale from 0 to 10 how you perceived the patient’s death? (restless death) 0 ———————————— 10 (peaceful death)	Numerator: number of patients who scored 5 or more on a scale of 0 to 10 for the quality of death according to physicians	Denominator: total number of patients for whom this indicator was measured	-		Outcome
Amador et al., 2019	Minimal set of Qis for Palliative Care/ Care for Family Did you feel supported by the professional carers immediately after the death of your relative? ¨ Yes ¨ No ¨ Not applicable. Was there a farewell- or staff appraisal interview that looked back on the care and treatment that was provided? ¨ Yes ¨ No Were the possibilities of after-care pointed out to you after the death of your relative? ¨ Ye…	Numerator: number of family carers who felt they had adequate support after the patient’s death (inclusive evaluation meeting) and were informed of the possibilities of after-care.	Denominator: total number of family carers for whom this indicator was measured	-		Outcome
Amador et al., 2019	Minimal set of Qis for Palliative Care/ Care for Family Did you feel that the professional carers gave you all the help and support you needed to care for your relative? ¨ Yes, I received all the help I needed ¨ Yes, I received help but not enough ¨ No, although I tried to get more help ¨ No, but I did not ask for more help either ¨ I did not need any help	Numerator: number of family carers who were given as much assistance as necessary with the care process	Denominator: total number of family carers who needed assistance with the care process	-		Outcome
Karimi-Dehkordi et al., 2024	Provide information about symptoms (Family evaluation of hospice care) Questions: B4: Did you want more information than you got about the medicines used to manage the patient’s pain? B8: Did you want more information than you got about what was being done for the patient’s trouble with breathing?	Sum of 1 response to survey instrument by family member of deceased patient	Number of items (=2)		NI	Outcome
Karimi-Dehkordi et al., 2024	Attend to family needs (Family evaluation of hospice care) Questions: E2: Did you have as much contact about your religious or spiritual beliefs as you wanted? E3: How much emotional support did the hospice team provide to you prior to the patient’s death? E4: How much emotional support did the hospice team provide to you after the patient’s death?	Sum of 1 response to survey instrument by family member of deceased patient	Number of items (=3)		NI	Outcome
Amador et al., 2019	Minimal set of Qis for Palliative Care/ Coordination and Continuity of care Did your GP, the physician, or other professional carers inform you of the patient’s care objectives? ¨ Yes, ¨ No Did your GP, the physician, or other professional carers inform you of the patient’s resuscitation status? ¨ Yes, ¨ No	Numerator: number of patients whose caregivers were given the care objectives and resuscitation status during or after admission or starting palliative care	Denominator: total number of patients for whom this indicator was measured	-		Process
Amador et al., 2019	Help for Pain and Symptoms Multi-item measure P1: “Did your family member get as much help with pain as he or she needed?” P2: “How often did your family member get the help he or she needed for trouble breathing?” P3: “How often did your family member get the help he or she needed for trouble with constipation?” P4: “How often did your family member receive the help he or she needed from the hos…	Numerator CAHPS Hospice Survey measures are calculated using top-box scoring. The top-box score refers to the percentage of caregiver respondents that give the most positive response. For question P1, the top box numerator is the number of respondents who answer “Yes, definitely.” For questions P2, P3 and P4, the top box numerator is the number of respondents who answer “Always.” Top box scores f…	Denominator The top box denominator is the number of respondents who answer at least one question in the multi- item measure (i.e., one of P1 through P4).	-		Process
Amador et al., 2019	Minimal set of Qis for Palliative Care/ Physical aspects of care Have you or any other professional carer evaluated the patient’s symptom burden since the admission or start of palliative care? ¨ Yes, with a scale ¨ Yes, without a scale ¨ No	Numerator: number of patients who were subjected to a general symptom assessment on a validated scale	Denominator: total number of patients for whom this indicator was measured	-		Process
Amador et al., 2019	Minimal set of Qis for Palliative Care/ Physical aspects of care Did you have the feeling that the patient’s symptom burden (such as pain, anxiety, shortness of breath . . . ) was undercontrol in the last week before death? ¨ Yes, totally ¨ Yes, largely ¨ No, not totally ¨ No, totally not ¨ I don’t know.	Numerator: number of patients whose symptom burden was mostly or completely under control in the final week of life	Denominator: total number of patients for whom a palliative care service was involved for at least 3 days	-		Outcome
Amador et al., 2019	Minimal set of Qis for Palliative Care/ Physical aspects of care Have you or any other professional carer measured the patient’s pain since the admission or start of palliative care? ¨Yes, with a pain scale ¨ Yes, without a pain scale ¨ No	Numerator: number of patients who were subjected to a pain assessment, with or without pain scale	Denominator: total number of patients for whom this indicator was measured	-		Process
Amador et al., 2019	Minimal set of Qis for Palliative Care/ Physical aspects of care In your opinion, did the treatment adequately relieve the pain? ¨ Yes, ¨ No	Numerator: number of patients who, after treatment, experienced significant improvement in pain	Denominator: total number of patients treated for pain	-		Outcome
Amador et al., 2019	Minimal set of Qis for Palliative Care/ Physical aspects of care Was the patient suffering from shortness of breath at the time of admission or when palliative care was started? ¨ Yes ¨ No Did you or any other professional carer take action to relieve this patient’s shortness of breath after admission or after starting palliative care? ¨ Yes ¨ No How long after the patient was admitted or after p…	Numerator: number of patients whose shortness of breath was relieved within 48 hours after admission or starting palliative care	Denominator: total number of patients with shortness of breath	-		Outcome
Amador et al., 2019	Adults in the last days of life have their hydration status assessed daily, and have a discussion about the risks and benefits of hydration options Proportion of bereaved people who feel satisfied that the person who has died was supported to drink or receive fluids if they wished	Numerator: -	Denominator: -	-		Outcome
Amador et al., 2019	Adults in the last days of life have their hydration status assessed daily, and have a discussion about the risks and benefits of hydration options Proportion of adults who felt comfortable in the last days of life	Numerator: -	Denominator: -	-		Outcome
Karimi-Dehkordi et al., 2024	Symptom management Questions: B1: While under the care of hospice, did the patient have pain or take medicine for pain? B2: How much medicine did the patient receive for his/her pain?	Those who received too much or too little help concerning pain	Those who experience pain		NI	Process
Karimi-Dehkordi et al., 2024	Symptom management Questions: B9: While under the care of hospice, did the patient have any feelings of anxiety or sadness? B10: How much help in dealing with these feelings did the patient receive?	Those who received too much or too little help concerning anxiety/sadness	Those who experience anxiety/sadness		NI	Process
Yorganci et al., 2021	No. of people whose caregivers were asked about their needs for support services/No of people with a diagnosis of cognitive impairment/dementia	No. of people whose caregivers were asked about their needs for support services	No of people with a diagnosis of cognitive impairment/dementia		Robust	Process
Yorganci et al., 2021	No. of people whose caregivers were asked about their needs for support services/No. of communitydwelling people aged 75+ with a diagnosis of cognitive impairment/dementia receiving home care services	No. of people whose caregivers were asked about their needs for support services	No. of communitydwelling people aged 75+ with a diagnosis of cognitive impairment/dementia receiving home care services		Robust	Process
	Evaluation, audit and feedback
Amador et al., 2019	Minimal set of Qis for Palliative Care/Type of care and circumstances surrounding death When did you start the palliative care for this patient? ¨ (dd/mm/yyyy) ¨ I don’t know. When did this patient start receiving support from the palliative team? (only if the respondent is the family physician) ¨ (dd/mm/yy) ¨ I don’t know	Numerator: number of patients whose palliative care started at least 2 weeks before death	Denominator: total number of patients for whom this indicator was measured	-		Process
Amador et al., 2019	Percentage of patients and family/caregivers within health facilities or systems that understand and are satisfied with provider communication about prognosis.	Numerator: -	Denominator: -	-		Outcome
Amador et al., 2019	Percentage of patients and family/caregivers within and among health facilities or systems that understand and are satisfied with provider communication about risks and benefits or treatment.	Numerator: -	Denominator: -	-		Outcome
Amador et al., 2019	Percentage of patients and family/caregivers within and among health facilities or systems that understand and are satisfied with their participation in the development of treatment goals.	Numerator: -	Denominator: -	-		Outcome
Amador et al., 2019	Satisfaction for patients and families is crucial to palliative care services, which considers clients to be their central focus.	Numerator: Number of responses to questionnaire items answered “excellent” by both patient and family	Denominator: Total number of responses x 100	0.75		Outcome
Karimi-Dehkordi et al., 2024	Rating of this Hospice Individual survey item asking respondents: "Using any number from 0 to 10, where 0 is the worst hospice care possible and 10 is the best hospice care possible, what number would you use to rate your family member’s hospice care?" 0- 10 rating scale with 0=Worst hospice care possible and 10=Best hospice care possible	The top box numerator is The number of respondents in the hospice who answer “9” or “10.” Top box scores for the measure are adjusted for mode of survey administration (at the individual respondent level) and case mix (at the hospice level) to calculate the overall hospice-level measure score.	The top box denominator is the total number of respondents in the hospice who answered the item.		NI	Outcome
Karimi-Dehkordi et al., 2024	Willing to recommend this Hospice Individual survey item asking respondents: “Would you recommend this hospice to your friends and family?”	NI	NI		NI	Outcome
	Multidisciplinary collaboration and coordination of care
Amador et al., 2019	Minimal set of Qis for Palliative Care/ Communication and care planning among professional caregivers How often, in the past month, was a formal multidisciplinary consultation meeting held for this patient between professional carers to discuss the care objectives and/or options in terms of palliative care? c once ¨ Less than once a week ¨ Approximately once a week ¨ Almost daily ¨ No formal mult…	Numerator: number of patients about whom multidisciplinary consultations took place at least once a week about their care objectives	Denominator: total number of patients for whom the palliative care service was involved for at least 1 week	-		Process
Amador et al., 2019	Minimal set of Qis for Palliative Care/ Coordination and Continuity of care Did you have contact with the patient in the last 3 months of his/her life? ¨ Yes, by telephone ¨ Yes, in person ¨ Yes, both by telephone and in person ¨ No How often did you see or hear from the patient in those last 3 months? ¨ Every day ¨ A few times a week ¨ Every week ¨ Every month ¨ Less than once a month ¨ I don’t …	Numerator: number of patients who were in touch with their family physician on a weekly basis in the last 3 months before death (personally or by telephone)	Denominator: total number of patients for whom this indicator was measured	-		Process
	Person-centred communication and shared decision making
Amador et al., 2019	Minimal set of Qis for Palliative Care/ Communication and care planning with patient Have you or another professional carer inquired about the patient’s opinion with regard to end-of-life decisions? ¨ Yes, ¨ No Have you or another professional carer asked the patient’s opinion with regard to euthanasia? ¨ Yes ¨ No	Numerator: number of patients (or representatives) who were asked how they felt about end-of-life decisions and euthanasia	Denominator: total number of patients for whom this indicator was measured	-		Process
Amador et al., 2019	Minimal set of Qis for Palliative Care/ Communication and care planning with family How long after admission or after palliative care was started, did the professional carers and family have a conversation about the patient’s care preferences? ¨ (hours-days) ¨ No conversation has taken place (yet) with the family about the care preferences	Numerator: number of patients about whom a conversation about their care preferences took place between the professional caregivers and family carers in the first week after admission or start of palliative care	Denominator: total number of patients for whom this indicator was measured	-		Process
Amador et al., 2019	Percentage of patients within and among health facilities or systems where evidence exists to confirm patient/family/caregiver participation in the discussion and development of their treatment goals.	Numerator: -	Denominator:-	-		Process
Amador et al., 2019	Minimal set of Qis for Palliative Care/ Communication and care planning with patient Indicate about which of the following treatment decisions your relative asked the doctor or another professional carer a question. ¨ Discontinuing a life-prolonging treatment ¨ Increasing pain medication with a potentially life-shortening effect ¨ Administering medication with the intention of rendering your rela…	Numerator: number of patients who got a positive response to (all) their request(s) for a treatment or an end-of-life decision	Denominator: number of patients who requested a treatment or an end- of-life decision	-		Outcome
Amador et al., 2019	Minimal set of Qis for Palliative Care/ Communication and care planning with family Did you receive information about your relative’s condition? ¨ less than needed ¨ the right amount ¨ more than needed Did you get information about the pros and cons of different treatments? ¨ less than necessary ¨ just the right amount ¨ more than enough	Numerator: number of family carers who received the right amount of information about the patient’s condition and treatments	Denominator: total number of family carers for whom this indicator was measured	-		Outcome
Amador et al., 2019	Minimal set of Qis for Palliative Care/ Communication and care planning with family Did you get information about the impending death? c less than necessary c just the right amount c more than enough	Numerator: number of family carers who received the right amount of information about the patient’s approaching death	Denominator: total number of family carers for whom this indicator was measured	-		Outcome
Amador et al., 2019	Minimal set of Qis for Palliative Care/ Communication and care planning with patient Have you ever talked to the patient about his or her wishes with regard to the care objectives? ¨ Yes, once ¨ Yes, several times ¨ No ¨ I don’t know	Numerator: number of patients with whom the physician discussed the care objectives	Denominator: total number of patients for whom this indicator was measured	-		Process
Amador et al., 2019	Minimal set of Qis for Palliative Care/ Communication and care planning with patient Are you getting enough information about the diagnosis? ¨ less than necessary ¨ just the right amount ¨ more than enough	Numerator: number of patients who received the right amount of information about their diagnosis	Denominator: total number of patients for whom this indicator was measured	-		Outcome
Amador et al., 2019	Minimal set of Qis for Palliative Care/ Communication and care planning with patient Are you getting enough information about the course of the disease? ¨ less than necessary ¨ just the right amount ¨ more than enough	Numerator: number of patients who received the right amount of information about the course of the disease	Denominator: total number of patients for whom this indicator was measured	-		Outcome
Amador et al., 2019	Minimal set of Qis for Palliative Care/ Communication and care planning with patient Are you getting enough information with regard to end-oflife care? ¨ less than necessary ¨ just the right amount ¨c more than enough	Numerator: number of patients who received the right amount of information on palliative care options	Denominator: total number of patients for whom this indicator was measured	-		Outcome
Amador et al., 2019	Minimal set of Qis for Palliative Care/ Communication and care planning with patient Do your professional carers explain things to you understandably? ¨ Never ¨ Sometimes ¨c Usually ¨ Always Do your professional carers give you conflicting information? ¨ Never ¨ Sometimes ¨ Usually ¨ Always	Numerator: number of patients who indicated that they most of the time or always received clear and comprehensible and never or sometimes contradictory information	Denominator: total number of patients for whom this indicator was measured	-		Outcome
Amador et al., 2019	The score for communication from professional to patient and family is 0-1 in at least 75% of all patients during the final week of life	Numerator: -	Denominator: -	0.75		Outcome
Amador et al., 2019	Communication with family Multi-item measure. "While your family member was in hospice care..." P1: “How often did the hospice team keep you informed about when they would arrive to care for your family member?” P2: “How often did the hospice team explain things in a way that was easy to understand?” P3: “How often did the hospice team listen carefully to you when you talked with them about probl…	Numerator CAHPS Hospice Survey measures are calculated using top-box scoring. The top-box score refers to the percentage of caregiver respondents that give the most positive response. For questions P1 through P5 in this measure, the top box numerator is the number of respondents who answer “Always.” For question P6, the top box numerator is the number of respondents who answer “Never.” Top box sc…	Denominator The top box denominator is the number of respondents who answer at least one question in the multi- item measure (i.e., one of P1 through P6).	-		Process
Amador et al., 2019	Minimal set of Qis for Palliative Care/ Care for Family Did the professional carers talk to you about what it meant to you to care for your sick relative? ¨ Yes, regularly ¨ Yes, once ¨ No	Numerator: number of family carers who indicated that the caregivers regularly talked to them about what it meant to them to care for their ill next of kin	Denominator: total number of family carers who cared for their ill next of kin	-		Process
Amador et al., 2019	Minimal set of Qis for Palliative Care/ Care for Family Did the professional carers ask how you were feeling? ¨ Yes, regularly ¨ Yes, a few times ¨ No	Numerator: number of family carers who indicated that the caregivers regularly asked how they were feeling	Denominator: total number of family carers for whom this indicator was measured	-		Process
Karimi-Dehkordi et al., 2024	Inform and communicate about patient Questions: D5: How often did the hospice team keep you or other family members informed about the patient’s condition? D7: Would you have wanted more information about what to expect while the patient was dying?	Sum of 1 response to survey instrument by family member of deceased patient	Number of items (=2)		NI	Outcome
Amador et al., 2019	Training family to care for patient Multi-item measure P1: Did the hospice team give you the training you needed about what side effects to watch for from pain medication? P2: Did the hospice team give you the training you needed about if and when to give more pain medicine to your family member? P3: Did the hospice team give you the training you needed about how to help your family member if he …	Numerator CAHPS Hospice Survey measures are calculated using top-box scoring. The top-box score refers to the percentage of caregiver respondents that give the most positive response. For all questions in this measure, the top box numerator is the number of respondents who answer “Yes, definitely.” Top box scores for each survey question within the measure are adjusted for mode of survey administ…	Denominator The top box denominator is the number of respondents who answer at least one question in the multi- item measure (i.e., one of P1 through P5).	-		Process
Amador et al., 2019	Minimal set of Qis for Palliative Care/ Psychosocial aspects of care Have your professional carers checked how you are feeling? ¨ Yes, regularly ¨ Yes, once ¨ No	Numerator: number of patients who indicated that the caregivers regularly assessed how they were feeling	Denominator: total number of patients for whom this indicator was measured	-		Process
Amador et al., 2019	Care for spiritual well-being of patients: Percentage of relatives who indicate that the patient died peacefully If patients die peacefully, this can indicate that in this respect their spiritual needs were met.	Numerator: The number of relatives who indicate that their relative died peacefully	Denominator: The total number of relatives among whom this quality indicator was measured			Outcome
Amador et al., 2019	Care for spiritual well-being of patients: Percentage of relatives who indicate that the patient had accepted her/his approaching death. If patients accept their approaching death, this can indicate that their spiritual needs were met.	Numerator: The number of relatives who indicate that their relative had accepted approaching death	Denominator: The total number of relatives among whom this quality indicator was measured			Outcome
Amador et al., 2019	Minimal set of Qis for Palliative Care/ Psychosocial aspects of care When you consider all aspects of your life—physical, psychological, social, spiritual, existential, and financial— your quality of life over the past 2 days was: (very bad) 0 ———————— 10 (excellent)	Numerator: number of patients with a score of 5 or more on a scale of 0 to 10 for quality of life	Denominator: total number of patients for whom this indicator was measured	-		Outcome
Amador et al., 2019	Minimal set of Qis for Palliative Care/ Psychosocial aspects of care Do your professional carers give you the freedom to plan your day? ¨ Never ¨ Sometimes ¨ Usually ¨ Always ¨ Not applicable. Can you codecide about your care? ¨ Never ¨ Sometimes ¨ Usually Do your professional carers take your personal wishes into account? ¨ None of them do ¨ Some of them do ¨ Most of them do ¨ All of them do	Numerator: number of patients who indicated that the caregivers most of the times or always respected their personal wishes and that they could most of the time or always plan their day and decide about the care provided	Denominator: total number of patients for whom this indicator was measured	-		Outcome
Amador et al., 2019	Treating patient with respect Multi-item measure P1: “While your family member was in hospice care, how often did the hospice team treat your family member with dignity and respect?” P2: “While your family member was in hospice care, how often did you feel that the hospice team really cared about your family member?	Numerator CAHPS Hospice Survey measures are calculated using top-box scoring. The top-box score refers to the percentage of caregiver respondents that give the most positive response. For both questions in this measure, the top box numerator is the number of respondents who answer “Always.” Top box scores for each survey question within the measure are adjusted for mode of survey administration (…	Denominator The top box denominator is the number of respondents who answer at least one question in the multi- item measure (i.e., one of P1 or P2).	-		Process
Amador et al., 2019	Emotional and Spiritual support Multi-item measure P1: “While your family member was in hospice care, how much emotional support did you get from the hospice team?” P2: “In the weeks after your family member died, how much emotional support did you get from the hospice team?” P3: “Support for religious or spiritual beliefs includes talking, praying, quiet time, or other ways of meeting your relig…	Numerator CAHPS Hospice Survey measures are calculated using top-box scoring. The top-box score refers to the percentage of caregiver respondents that give the most positive response. For all questions in this measure, the top box numerator is the number of respondents who answer “Right amount.” Top box scores for each survey question within the measure are adjusted for mode of survey administrat…	Denominator The top box denominator is the number of respondents who answer at least one question in the multi- item measure (i.e., one of P1 through P3).	-		Process

## Sheet: Healthcare record (n=388)
Quality indicator source	Quality indicator	Numerator	Denominator	Benchmark/performance standard (if provided)	Overall rating of QI from authors appraisal	QI type
	Care setting
Mitchell et al., 2024	Hospice at time of death				Limited testing	Outcome
Mitchell et al., 2024	Site of death (% of sample): home, acute care hospital, nursing home				Limited testing	Outcome
Mitchell et al, 2024, and Yorganci et al., 2021	Death in hospital (Died in hospital/Total sample)	Died in hospital	Total sample		Limited testing - Mitchell, Robust Yorganci	Outcome
Mitchell et al, 2024, and Yorganci et al., 2021	No. of decedents who died at home or in nursing home/Total no. of decedents	No. of decedents who died at home or in nursing home	Total no. of decedents	>58.9%	Limited testing - Mitchell Robust - Yorganci	Outcome
Amador et al., 2019	Home palliative care enables patients to stay at home until death.	Numerator: Number of patients dying at home	Denominator: Total patients x 100	0.95		Outcome
Amador et al., 2019	QM for district/community nursing services. They have mechanisms in place to assess and document the needs of those approaching the end of life (e.g. use of the Gold Standards Framework or equivalent), and to discuss, record and, (where appropriate) communicate the wishes and preferences of those approaching the end of life (advance care planning).	Proportion of patients who die in their preferred place for care	Numerator: - Denominator: -	-		Process
Amador et al., 2019	QM for district/community nursing services. They have mechanisms in place to assess and document the needs of those approaching the end of life (e.g. use of the Gold Standards Framework or equivalent), and to discuss, record and, (where appropriate) communicate the wishes and preferences of those approaching the end of life (advance care planning).	Proportion of individuals whose preferred place for care has been recorded	Numerator: - Denominator: -	-		Process
Karimi-Dehkordi et al., 2024	Proportion of patients who die in their preferred place for care	NI	NI		NI	Outcome
Karimi-Dehkordi et al., 2024	Percent of deaths occurring at home among people served by a palliative care team	NI	NI		NI	Outcome
Karimi-Dehkordi et al., 2024	Percent of deaths occurring in hospital among people served by a palliative care team	NI	NI		NI	Outcome
Karimi-Dehkordi et al., 2024	The percentage of palliative/end of life patients who died in their preferred place of death	Number of palliative / end of life patients who died in their preferred place of death. Patient must be discharged with a disposition of death in the period selected Inclusions: In home referrals only > 18 years of age at the time CCM population of “complex palliative” or “chronic palliative” or end of life (SRC95) at time of discharge Discharge dispositions: Died at home (preferred place of deat…	Number of palliative/ end of life patients whose discharge disposition is death in the reporting period. Inclusions: In home referrals only > 18 years of age at the time CCM population of “complex palliative” or “chronic palliative” or end of life (SRC95) at time of discharge Any discharge where Discharge disposition flag “has died” = 1 Died (while under LHIN Home and community care services) Die…		NI	Outcome
Karimi-Dehkordi et al., 2024	People who died at home with Alzheimer’s disease	Number of people who died at home	Number of people who died with Alzheimer’s disease		positive	Outcome
Amador et al., 2019	QM for primary care: They (GP practices) have mechanisms in place to assess and document the needs of those approaching the end of life (e.g. use of the Gold Standards Framework or equivalent), and to discuss, record and, (where appropriate) communicate the wishes and preferences of those approaching the end of life (advance care planning).	Proportion of individuals whose preferred place for care has been recorded	Numerator: - Denominator: -	-		Process
Amador et al., 2019	Proportion dying in an acute care setting.	Numerator: Patients who died from cancer in an acute care hospital	Denominator: Patients who died from cancer	<17%		Outcome
	Comprehensive care
Amador et al., 2019	Generic aspects: Presence of documentation concerning the desired care and treatment at the end of life The patient’s wishes with regard to care and treatment at the end of life must be documented.	Numerator: The number of patients for whom the desired care and treatment at the end of life is documented	Denominator: Total number of patient files consulted	-		Process
Amador et al., 2019	Individuals have an agreed care plan.	Numerator: Number of deceased patients with care plan in place	Denominator: Total deaths for same time period	Care plans in place for all patients approaching the end of life		Process
Amador et al., 2019	Percentage of patients within and among health facilities or systems with evidence for ongoing quality of life assessment reflected in the treatment plan.	Numerator: -	Denominator: -			Process
Karimi-Dehkordi et al., 2024	IF the elderly is undergoing treatment or care THEN The medical team should reach a consensus about the prognosis and treatment goals —based on the state of functional decline due to age and stage of illness.	Number of people who had a decision-making/discussion around where their treatment and care are heading discussion jointly with family *or if they don't have a family, appointment of someone else in case a decision is needed to be made in future)	Number of elderly undergoing treatment or care	-	Usability: Moderate	Process
Karimi-Dehkordi et al., 2024	Coordination of social resources when patient had no family or friends.	Number of patients for whom this indicator was documented on admission or within the last 2 weeks of the hospitalization	All patients who died (retrospectively identified)		NI	Process
Karimi-Dehkordi et al., 2024	Patient-centred care - Level of care as expressed by the patient) - item 165; Inform the patient and brief the family on the patient’s clinical situation, Ordinal variable with 3 levels : - neither item present - at least one item present - both items present	The number of patients who were re-admitted within the last 30 days of last discharge	Number of people who had an admission	-	Usability: Moderate	Outcome
Amador et al., 2019	Decision making and preference of care: Patient’s preference of care or advance directives.	Numerator: Number of patients for whom this indicator was documented on admission or within the last 2 weeks of the hospitalization	Denominator: All patients who died (retrospectively identified)	-		Process
Yorganci et al., 2021	No. of people with a discharge summary/No of people who were discharged from a hospital to home or to a nursing home	No. of people with a discharge summary	No of people who were discharged from a hospital to home or to a nursing home		Robust	Process
Amador et al., 2019	Minimal set of Qis for Palliative Care/ Coordination and Continuity of care Which of the following information was noted in the records within 48 hours after admission or starting palliative care? ¨ Patient’s prognosis ¨ Patient’s psychosocial symptoms ¨ Patient’s functional status ¨ Patient’s general symptom burden ¨ Documentation with regard to the patient’s desired care and treatment	Numerator: number of patients for whom the prognosis, psychosocial symptoms, functional status, symptom burden, and documentation about care wishes were entered in the file within 48 hours after admission or starting palliative care	Denominator: total number of patients for whom this indicator was measured	-		Process
Karimi-Dehkordi et al., 2024	Documentation of discharge plan	The percentage of all cases with documentation that such a meeting between patient/family and members of the healthcare team to discuss the patient’s treatment preferences or the plans for discharge disposition occurred during the first week of the hospital stay	All admitted patients	0.9	Usability: Moderate	Process
Karimi-Dehkordi et al., 2024	Proportion of palliative care patients discharged from hospital with home support	NI	NI		NI	Outcome
Yorganci et al., 2021	No. of people who had their follow-up appointment after being discharged (or documented that it was postponed or not needed) from a hospital/No of people who had a scheduled follow-up appointment after being discharged from the hospital	No. of people who had their follow-up appointmnet after being discharged (or documented that it was postponed or not needed) from a hospital	No of people who had a scheduled follow-up appointment after being discharged from the hospital		Robust	Process
Mitchell et al., 2024	Neurologist visit	No. of dementia decedents who received treatment from a neurologist in the last month prior to death	No. of dementia decedents		Limited testing	Process
Yorganci et al., 2021	No. of people who had a documentation (during the emergency department visit or within the first 2 days after admission) of communication with a continuity physician, of an attempt to reach a continuity physician, or that there is no continuity physician/No. of people who were treated at an emergency department or admitted to a hospital	No. of people who had a documentation (during the emergency department visit or within the first 2 days after admission) of communication with a continuity physician, of an attempt to reach a continuity physician, or that there is no continuity physician	No. of people who were treated at an emergency department or admitted to a hospital		Robust	Process
Yorganci et al., 2021	No. of outpatients who had one of the following at the follow-up visit: Result of the test initiated or acknowledged, note that the test was not needed or reason why it will not be performed, Note that the test is pending/No. of outpatients who were given an order for a diagnostic test	No. of outpatients who had one of the following at the follow-up visit: Result of the test initiated or acknowledged, note that the test was not needed or reason why it will not be performed, Note that the test is pending	No. of outpatients who were given an order for a diagnostic test		Robust	Process
Amador et al., 2019	Post-discharge follow-up Proportion of older people with previously unrecognized cognitive impairment, which was not delirium, and an ED end status of discharged where the ED provider documented a referral for further cognitive evaluation.	Numerator: The number of older persons who have an abnormal mental status that has not been previously recognized or diagnosed by another health care provider AND have no change in mental status from baseline AND have an ED service episode end status of discharged where the ED provider documents a referral for outpatient evaluation of the cognitive impairment.	Denominator: The number of older persons who have abnormal mental status that has not been previously recognized or diagnosed by another health care provider AND have no change in mental status from baseline AND have an ED service episode end status of discharged.	-		Process
Karimi-Dehkordi et al., 2024	People are treated with dignity and respect and are supported by a common care pathway management approach in the last hours or days of life.	Number of deaths with LCP or equivalent in place	Total deaths for same time period	1	NI	Outcome
Karimi-Dehkordi et al., 2024	People are treated with dignity and respect and are supported by a common care pathway management approach in the last hours or days of life.	Completed and available LCP goals documentation fields (scored either as 'achieved' or 'variance') for a consecutive sample of end of life patients	Number of available and applicable LCP goals documentation fields for consecutive sample of the same number of end of life patients		NI	Process
Karimi-Dehkordi et al., 2024	Peace of death	NI	NI		NI	Outcome
Karimi-Dehkordi et al., 2024	Proportion of adults who felt comfortable in the last days of life	NI	NI		NI	Outcome
Karimi-Dehkordi et al., 2024	Comfortable dying	Patients whose pain was brought under control within 48 hours of admission to hospice	Patients who were uncomfortable because of pain on admission to hospice		NI	Outcome
Karimi-Dehkordi et al., 2024	Percent of palliative care patients who received home care (any or palliative-specific) in their last weeks of life	NI	NI		NI	Outcome
Amador et al., 2019	Ethical and legal aspects of care: Percent of patients with chart documentation of preferences for life sustaining treatments.	Numerator: Number of patients with documentation = “Y”	Denominator: Number of Patients			Process
Amador et al., 2019	Ethical and legal aspects of care: Percent of patients with chart documentation of an advanced directive (living will or health care power of attorney) or discussion that there is no advanced directive.	Numerator: Number of patients with documentation of advanced directive=”Y” or Discussion of no advanced directive = “Y”	Denominator: Number of Patients	-		Process
Yorganci et al., 2021	No. of people who had the name and contact information for the patient's surrogate decision maker or a discussion to identity or search for a surrogate decision maker within 48 hours of nursing home admission/No. of nursing home residents	No. of people who had the name and contact information for the patient's surrogate decision maker or a discussion to identity or search for a surrogate decision maker within 48 hours of nursing home admission	No. of nursing home residents		Robust	Process
Amador et al., 2019	Ethical and legal aspects of care: Percent of patients with contact information for surrogate decision maker in the chart or documentation that there is no surrogate.	Numerator: Number of patients with surrogate contact info =”Y” or Discussion of no surrogate = “Y”	Denominator: Number of Patients	-		Process
Amador et al., 2019	Ethical and legal aspects of care: Percent of patients with impaired decision making (dementia, coma or other impairment) that have documentation of surrogate decision maker in chart within 2 days of recognition of impaired decision making.	Numerator: Number of patients with (0<=Surrogate document time <=2days) and (Dementia=”Y” or Confused-sedated- nonverbal=”Y” ) (Surrogate date = Date of documentation if chart has a surrogate decision maker, or date of documentation of no surrogate if chart contains contact info of surrogate or discussion of no surrogate is recorded Surrogate document time = surrogate date – admission date)	Denominator: Number of patients with dementia=”Y” or confused-sedated- nonverbal=”Y”	-		Process
Yorganci et al., 2021	Palliative care counselling and advance care planning	Percentage of patients, regardless of age, with a diagnosis of dementia, or their caregiver(s), who 1) received comprehensive counselling regarding ongoing palliation and symptom management and end-of-life decisions and 2) have an advance care plan or surrogate decision-maker in the medical record or documentation in the medical record that the patient did not wish or was not able to name a surro…	All patients with dementia diagnosis	-	Usability: Weak	Process
Karimi-Dehkordi et al., 2024	Individuals are offered an advance care plan	Number of patients who died who were registered to have an advance care plan in place plus number offered a care plan but without a plan in place.	NI	All patients/service users requiring end of life care or approaching end of life are offered advance care planning conversations	NI	Process
Karimi-Dehkordi et al., 2024	Documentation of a Goals of Care is present in the medical record	NI	NI		NI	Process
Karimi-Dehkordi et al., 2024	Documentation of patients wishes or advance directive is present	NI	NI		NI	Process
Karimi-Dehkordi et al., 2024	Documentation of the outcomes of ACP conversations (including any prior expressed wishes, diaries, and power of attorney documents) is present in the patient’s medical record	NI	NI		NI	Process
Karimi-Dehkordi et al., 2024	The patient has an advance directive or living will or has indicated in some other way (verbal, video, and so on) the medical treatments they would want (or not want) in the event they are unable to communicate for themselves as a result of a life-threatening health problem	NI	NI		NI	Process
Karimi-Dehkordi et al., 2024	The patient has formally designated, in writing, someone who they trust to be their SDM concerning medical treatment decisions in the event they are not able to do so (using appropriate legal documentation depending on jurisdiction). In case of power of attorney, it should be related to health care	NI	NI		NI	Process
Karimi-Dehkordi et al., 2024	Percentage of patients with a completed Advance Care Planning (ACP)/Goals of Care Designation (GCD) tracking record	NI	NI		NI	Process
Karimi-Dehkordi et al., 2024	Percentage of patients with a [Goals of Care Designation] order(s) anywhere in the health record	NI	NI		NI	Process
Karimi-Dehkordi et al., 2024	Percentage of patients with a Personal Directive in the health record	NI	NI		NI	Process
Karimi-Dehkordi et al., 2024	Identification of or discussion with surrogate decision-maker	NI	NI		NI	Process
Karimi-Dehkordi et al., 2024	Proportion of all deceased patients who had an end of life care plan (or documentation that a care plan had been offered but declined)	NI	NI		NI	Process
Karimi-Dehkordi et al., 2024	Percent of palliative home care clients with advance directives	NI	NI		NI	Outcome
Amador et al., 2019	Attendance of nominated support person Proportion of older people with cognitive impairment in the ED where the ED provider ensured those close to the patient were notified.	Numerator: The number of older ED patients with cognitive impairment whose nominated support person was notified during the ED episode of care.	Denominator: The number of older ED patients with cognitive impairment (identified by using a formal cognitive screening tool).	-		Process
Amador et al., 2019	Proxy notification Proportion of older people with cognitive impairment in the ED where the ED provider involved the patient’s nominated or legally authorized decision-maker in the care plan.	Numerator: The number of older ED patients with cognitive impairment whose nominated or legally authorized decision- maker was involved in care planning during the ED episode of care.	Denominator: The number of older ED patients with cognitive impairment (identified by using a formal cognitive screening tool).	-		Process
Amador et al., 2019	Advance Care Planning and Palliative Care Counseling for Patients with Dementia Percentage of patients with dementia who: 1) have an advance care plan or surrogate decisions maker documented in the medical record or documentation in the medical record that an advance care plan was discussed but the patient did not wish or was not able to name a surrogate decision maker or provide an advance care …	Numerator: Patients with dementia who 1) have an advance care plan or surrogate decisions maker documented in the medical record or documentation in the medical record that an advance care plan was discussed but the patient did not wish or was not able to name a surrogate decision maker or provide an advance care plan AND Patients with dementia or their surrogate decision maker who 2) received co…	Denominator: All patients with dementia	-		Process
Karimi-Dehkordi et al., 2024	Assessment of need for surrogate	Patients assessed for the need for surrogate	Patients with dementia aged 65 or older		NI	Process
Karimi-Dehkordi et al., 2024	Need to identify decision-making surrogates or to assess decision-making capacity documented	Patients for which the need to identify decision-making surrogates or to assess decision-making capacity was documented	Patients with dementia aged 65 or older		NI	Process
Karimi-Dehkordi et al., 2024	percentage of patients with documentation of advance directive status on or before day 1 of the ICU admission	Number of patients who have documentation of advance directive status on or before day 1of the ICU admission	Total number of patients with an ICU length of stay > 5 days		NI	Process
Karimi-Dehkordi et al., 2024	percentage of patients with documentation of resuscitation status	Number of patients with documentation of resuscitation status	Total number of patients admitted to the ICU within the last 24 hours		NI	Process
Karimi-Dehkordi et al., 2024	Percentage of charts with GCD [Goals of Care Designation] order(s) in the Green Sleeve	NI	NI		NI	Process
Karimi-Dehkordi et al., 2024	Percentage of Acute Care Patients with GCD order anywhere in paper health record or green sleeve	NI	NI		NI	Process
Yorganci et al., 2021	No. of people where the treatment preferences were considered or attempt was made to identify them within 48 hours of ICU admission/No. of people who were admitted to the ICU and survived 48 hours	No. of people where the treatment preferences were considered or attempt was made to identify them within 48 hours of ICU admission	No. of people who were admitted to the ICU and survived 48 hours		Robust	Process
Karimi-Dehkordi et al., 2024	Documentation of the goals of care, in the patient chart, within 72 hours.	Total number of patients in the ICU for > 72 hours with documentation of the goals of care	Total number of patients in the ICU for > 72 hours		NI	Process
Amador et al., 2019	Medical decision maker: Percentage of patients with documentation of status of identification of health care proxy (or other appropriate surrogate).	Numerator: Number of patients with documentation of status of identification of health care proxy (or other appropriate surrogate)	Denominator: Total number of patients admitted to the ICU within the last 24 hours	-		Process
Amador et al., 2019	QM for primary care: They have mechanisms in place to assess and document the needs of carers of those approaching the end of life (Royal College of General Practicioners' Supporting Carers).	Proportion of individuals whose carer is recorded	Numerator: - Denominator: -	-		Process
Amador et al., 2019	QM for primary care: They have mechanisms in place to assess and document the needs of carers of those approaching the end of life (Royal College of General Practicioners' Supporting Carers).	Proportion of carers who have been referred to a carer's assessment and whose needs have been recorded	Numerator: - Denominator: -	-		Process
Amador et al., 2019	Home palliative care services must ensure continuous care for the patient until the final moments of life, and for the family after the patient’s death by helping to deal with the mourning process.	Numerator: Number of families who have received home visits on the day of patient’s death	Denominator: Population served x 100	0.9		Outcome
Amador et al., 2019	Home palliative care services must ensure continuous care for the patient until the final moments of life, and for the family after the patient’s death by helping to deal with the mourning process.	Numerator: Number of families who have received home visits in the days following patient’s death to provide support during the mourning process	Denominator: Population served x 100	0.9		Outcome
Karimi-Dehkordi et al., 2024	Reduce carer burden	Number of carers with reduced carer burden	All those who use geriatric services	-	Usability: Weak	Outcome
Karimi-Dehkordi et al., 2024	Percent of informal caregivers that had been offered/received training for palliative care	NI	NI		NI	Outcome
Yorganci et al., 2021	No. of caregivers who were assessed for depression or thoughts of suicidality within 6 months of losing their spouse/No. of vulnerable elders who lost their spouse	No. of caregivers who were assessed for depression or thoughts of suicidality within 6 months of losing their spouse	No. of vulnerable elders who lost their spouse		Robust	Process
Amador et al., 2019	Family care: Care strategy for family	Numerator: Number of patients for whom this indicator was documented on admission or within the last 2 weeks of the hospitalization	Denominator: All patients who died (retrospectively identified)	-		Process
Amador et al., 2019	Family care: Family’s preferred place of care.	Numerator: Number of patients for whom this indicator was documented on admission or within the last 2 weeks of the hospitalization	Denominator: All patients who died (retrospectively identified)	-		Process
Amador et al., 2019	Patients with an agreed Do Not Attempt Resuscitation policy in place have their preferences respected.	Numerator: Number of patients with a DNAR in place where resuscitation is attempted	Denominator: Total number of deaths where a DNAR is in place	-		Outcome
Yorganci et al., 2021	No. of people whose specific treatment preferences were followed/No. of people with specific treatment preferences (for example, a donot-resuscitate order, no tube feeding, or no hospital transfer) documented in a medical record	No. of people whose specific treatment preferences were followed	No. of people with specific treatment preferences (for example, a donot-resuscitate order, no tube feeding, or no hospital transfer) documented in a medical record		Robust	Process
Amador et al., 2019	People can be transferred quickly and sensitively to their preferred location of care.	Numerator: Sum of delay (days) for EoL patients awaiting transfer from a) home, and b) acute sector to preferred location	Denominator: Total number of deaths where a transfer is requested			Outcome
Yorganci et al., 2021	No. of people where life-sustaining treatment withdrawal orders were followed/No. of people with treatment preferences s to withhold or withdraw life-sustaining treatment	No. of people where life-sustaining treatment withdrawal orders were followed	No. of people with treatment preferences s to withhold or withdraw life-sustaining treatment		Robust	Process
Amador et al., 2019	QM for primary care: They have mechanisms in place to assess and document the needs of those approaching the end of life (e.g. use of the Gold Standards Framework or equivalent), and to discuss, record and, (where appropriate) communicate the wishes and preferences of those approaching the end of life (advance care planning).	Proportion of patients who die in their preferred place for care	Numerator: - Denominator: -	-		Outcome
Karimi-Dehkordi et al., 2024	The Goals of Care present in the medical record is consistent with the patient’s stated preferences	NI	NI		NI	Process
Karimi-Dehkordi et al., 2024	Percentage of deceased patients who die having had an M1, M2, C1 or C2 Goals of Care designation in the week before their death who received resuscitative of life-support interventions prior to death	NI	NI		NI	Outcome
Yorganci et al., 2021	No. of people who received education about the purpose of the drug, how to take it, and the expected side effects or important adverse reactions/No of people who were prescribed a new medication	No. of people who received education about the purpose of the drug, how to take it, and the expected side effects or important adverse reactions	No of people who were prescribed a new medication		Robust	Process
Mitchell et al., 2024	No. of decedents who received tube feeding or intravenous feeding in the last month prior to death/Total no. of decedents	No. of decedents who received tube feeding or intravenous feeding in the last month prior to death	Total no. of decedents		Appropriate	Process
Mitchell et al, 2024, and Yorganci et al., 2021	No. of decedents who received blood transfusion in the last month prior to death/Total no. of decedents	No. of decedents who received blood transfusion in the last month prior to death	Total no. of decedents	<0.3% Yorgancu	Appropriate - Mitchell Robust - Yorganci	Process
Amador et al., 2019	Adults in the last days of life who are likely to need symptom control are prescribed anticipatory medicines with individualised indications for use, dosage and route of administration Proportion of adults recognised as being in the last days of life who have their prescribing needs assessed for symptoms likely to occur in their last days of life	Numerator: the number in the denominator whose prescribing needs have been assessed for symptoms likely to occur in the last days of life	Denominator: number of adults recognised as being in the last days of life	-		Process
Amador et al., 2019	Adults in the last days of life who are likely to need symptom control are prescribed anticipatory medicines with individualised indications for use, dosage and route of administration Proportion of adults recognised as being in the last days of life prescribed anticipatory medicines with individualised indications for use, dosage and route of administration	Numerator: the number in the denominator with care records that show anticipatory medicines have been prescribed with individualised indications for use, dosage and route of administration	Denominator: number of adults recognised as being in the last days of life	-		Outcome
Amador et al., 2019	Adults in the last days of life who are likely to need symptom control are prescribed anticipatory medicines with individualised indications for use, dosage and route of administration Proportion of adults who had their key symptoms controlled in the last days of life	Numerator: -	Denominator: -	-		Outcome
Karimi-Dehkordi et al., 2024	Chemotherapy administered within the last two weeks of life (Lower score better)	NI	NI		NI	Process
Karimi-Dehkordi et al., 2024	Documentation of opioids, benzodiazepines, or similar agents prescribed to manage distress or dyspnea for non-comatose patients undergoing terminal withdrawal of mechanical ventilation.	Total number of noncomatose patients for whom mechanical ventilation is withdrawn in anticipation of death who have an order writer for opiates or benzodiazepines as scheduled or as needed	Total number of noncomatose patients for whom mechanical ventilation is withdrawn in anticipation of death		NI	Process
Karimi-Dehkordi et al., 2024	Effect of rescue medication for any physical distress	Number of patients for whom this indicator was documented on admission or within the last 2 weeks of the hospitalization	All patients who died (retrospectively identified)		NI	Outcome
Karimi-Dehkordi et al., 2024	Physician’s prescription order for dyspnea	Number of patients for whom this indicator was documented on admission or within the last 2 weeks of the hospitalization	All patients who died (retrospectively identified)		NI	Process
Karimi-Dehkordi et al., 2024	Physician’s prescription order for first and second line pain management	Number of patients for whom this indicator was documented on admission or within the last 2 weeks of the hospitalization	All patients who died (retrospectively identified)		NI	Process
Karimi-Dehkordi et al., 2024	IF a vulnerable elder presents with symptoms of dementia that correspond in time with the initiation of new medications (prescriptions, over the counter or supplements) THEN the physician should discontinue or justify the necessity of continuing these medications	Number of people where the physician discontinued or justified the necessity of continuing newly initiated medications	Vulnerable elders who present with symptoms of dementia	-	Usability: Robust	Process
Karimi-Dehkordi et al., 2024	IF a VE with persistent pain is treated with opioids, THEN one of the following should be prescribed or noted: stool softener, laxative, increased fiber, stool-softening foods, or documentation of the potential for constipation or why bowel treatment is not needed, BECAUSE opiate analgesics cause constipation that may cause severe dis- comfort and may contribute to inadequate pain treatment becau…	Vulnerable elders treated with opioids	All vulnerable elders		NI	Process
Karimi-Dehkordi et al., 2024	IF a VE is started on a new opioid therapy for persistent pain, THEN efficacy and side effects should be assessed within 1 month, BECAUSE patients who require opioids have severe pain that requires reassessment, and the incidence of side effects from opioids is greater in VEs.	Vulnerable elders treated with opioids	All vulnerable elders		NI	Process
Karimi-Dehkordi et al., 2024	Appropriate neuroleptic prescription (a) psychotic disorders; b) organic mental syndromes with behaviour presenting danger to patient, others or interfering with provision of care; c) hiccough, nausea, vomiting (short-term only)	Percentage of NH residents who were prescribed neuroleptic medications appropriately.	Number of NHs residents	-	Usability: Robust	Process
Karimi-Dehkordi et al., 2024	Flu vaccination	Number of home clients who did not have a flu vaccination	Number of home care clients	0.34	Usability: Robust	Process
Mitchell et al., 2024	No. of cancer or COPD decedents who received opioids in the last 6, 3, 1 months prior to death/Total no. of cancer or COPD decedents	No. of cancer or COPD decedents who received opioids in the last 6, 3, 1 months prior to death	Total no. of cancer or COPD decedents		Appropriate	Process
Mitchell et al, 2024, and Yorganci et al., 2021	Statins (No. of dementia decedents who received statins and did not have declining statin use in the last 12, 6, 1 month prior to death/ No. of dementia decedents who received statins)	No. of dementia decedents who received statins and did not have declining statin use in the last 12, 6, 1 month prior to death	No. of dementia decedents who received statins	<4.7 - yorganci	Limited testing - Mitchell, Robust Yorganci	Process
Mitchell et al, 2024, and Yorganci et al., 2021	Gastric protectors (No. of dementia decedents who received 2 or more prescriptions of gastric protectors in the last 6 months prior to death/No. of dementia decedents)	No. of dementia decedents who received 2 or more prescriptions of gastric protectors in the last 6 months prior to death	No. of dementia decedents	<22.4 - yorganci	Limited testing - Mitchell, Robust Yorganci	Process
Mitchell et al, 2024, and Yorganci et al., 2021	Anti-hypertensives (No. of dementia decedents who received anti-hypertensives in the last 6, 3, 1 months prior to death/No. of dementia decedents)	No. of dementia decedents who received anti-hypertensives in the last 6, 3, 1 months prior to death	No. of dementia decedents	<41.1 - Yorganci	Limited testing - Mitchell, Robust Yorganci	Process
Mitchell et al, 2024, and Yorganci et al., 2021	Calcium vitamin D (No. of dementia decedents who received calcium or vitamin D in the last 6, 3, 1 months prior to death/No. of dementia decedents)	No. of dementia decedents who received calcium or vitamin D in the last 6, 3, 1 months prior to death	No. of dementia decedents	<5.5, Yorganci	Limited testing - Mitchell, Robust Yorganci	Process
Mitchell et al., 2024	NOACs or vitamin K antagonists (No. of dementia decedents who received a prescription for novel oral anticoagulants OR vitamin K antagonists in the last 3 months prior to death/No. of dementia decedents)	No. of dementia decedents who received a prescription for novel oral anticoagulants OR vitamin K antagonists in the last 3 months prior to death	No. of dementia decedents		Limited testing	Process
Mitchell et al, 2024, and Yorganci et al., 2021	Prophylactic gout medication (No. of dementia decedents who received a prescription for prophylactic gout medication in the last 3 months prior to death/No. of dementia decedents)	No. of dementia decedents who received a prescription for prophylactic gout medication in the last 3 months prior to death	No. of dementia decedents	<31.1, Yorganci	Limited testing - Mitchell, Robust Yorganci	Process
Mitchell et al, 2024, and Yorganci et al., 2021	Serotonin reuptake inhibitors (No. of dementia decedents who received serotonin reuptake inhibitors in the last 3 months prior to death/No. of dementia decedents)	No. of dementia decedents who received serotonin reuptake inhibitors in the last 3 months prior to death	No. of dementia decedents	<7.2%, Yorganci	Limited testing - Mitchell, Robust Yorganci	Process
Mitchell et al, 2024, and Yorganci et al., 2021	Chemotherapy (No. of dementia decedents who had a cancer diagnosis and received chemotherapy in the 12, 6 months prior to death/No. of dementia decedents who had a cancer diagnosis)	No. of dementia decedents who had a cancer diagnosis and received chemotherapy in the 12, 6 months prior to death	No. of dementia decedents who had a cancer diagnosis	0 - Yorganci	Limited testing - Mitchell, Robust Yorganci	Process
Mitchell et al., 2024	No. of cancer decedents who received one or more chemotherapy treatments in the last month prior to death/Total no. of cancer decedents	No. of cancer decedents who received one or more chemotherapy treatments in the last month prior to death	Total no. of cancer decedents		Appropriate	Process
Mitchell et al., 2024	Number of days between last chemotherapy treatment and death (for cancer decedents)				Appropriate	Process
Mitchell et al., 2024	No. of cancer decedents who had a new chemotherapy line initiated in the last 3 months prior to death/Total no. of cancer decedents	No. of cancer decedents who had a new chemotherapy line initiated in the last 3 months prior to death	Total no. of cancer decedents		Appropriate	Process
Mitchell et al., 2024	No. of cancer decedents who received cisplatin and were age 80 years of older/No. of cancer decedents who were age 80 or older	No. of cancer decedents who received cisplatin and were age 80 years of older	No. of cancer decedents who were age 80 or older		Appropriate	Process
Mitchell et al., 2024	No. of cancer decedents who had initiation of a new anti-depressant treatment in the last 2 months prior to death/Total no. of cancer decedents	No. of cancer decedents who had initiation of a new anti-depressant treatment in the last 2 months prior to death	Total no. of cancer decedents		Appropriate	Process
Mitchell et al., 2024	No. of COPD decedents who received anti-depressants in the last month prior to death and did not receive anti-depressant before/Total no. of COPD decedents	No. of COPD decedents who received anti-depressants in the last month prior to death and did not receive anti-depressant before	Total no. of COPD decedents		Appropriate	Process
Mitchell et al, 2024, and Yorganci et al., 2021	Dispensing of morphine and neuropathic medication (No. of dementia decedents who received neuropathic medication when receiving morphine in the last 2 years prior to death/No. of dementia decedents)	No. of dementia decedents who received neuropathic medication when receiving morphine in the last 2 years prior to death	No. of dementia decedents	>2.7, Yorganci	Limited testing - Mitchell, Robust Yorganci	Process
Mitchell et al., 2024	No. of cancer decedents who received strong anti-emetics when receiving chemotherapy in the last 2 years prior to death/No. of cancer decedents who received chemotherapy	No. of cancer decedents who received strong anti-emetics when receiving chemotherapy in the last 2 years prior to death	No. of cancer decedents who received chemotherapy		Appropriate	Process
Mitchell et al., 2024	No. of cancer decedents who had bone metastasis and received radiation therapy in the last 2 years prior to death/No. of cancer decedents who had bone metastasis	No. of cancer decedents who had bone metastasis and received radiation therapy in the last 2 years prior to death	No. of cancer decedents who had bone metastasis		Appropriate	Process
Mitchell et al., 2024	No. of cancer decedents who died with small cell lung cancer and received antalgic radiotherapy in the last 2 years prior to death/No. of cancer decedents who had small cell lung cancer	No. of cancer decedents who died with small cell lung cancer and received antalgic radiotherapy in the last 2 years prior to death	No. of cancer decedents who had small cell lung cancer		Appropriate	Process
Mitchell et al., 2024	No. of COPD decedents who received inhalation corticosteroids or anticholinergics or beta-2-memetics in the last 6, 3, 1 months prior to death/Total no. of COPD decedents	No. of COPD decedents who received inhalation corticosteroids or anticholinergics or beta-2-memetics in the last 6, 3, 1 months prior to death	Total no. of COPD decedents		Appropriate	Process
Yorganci et al., 2021	No. of people who discussed treatment with a cholinesterase inhibitor/No of people with mild to moderate Alzheimer’s disease	No. of people who discussed treatment with a cholinesterase inhibitor	No of people with mild to moderate Alzheimer’s disease		Robust	Process
Yorganci et al., 2021	No. of people with dementia who had a discussion around antipsychotic risk benefit/ No of people with dementia and behavioural symptoms newly treated with an antipsychotic	No. of people with dementia who had a discussion around antipsychotic risk benefit	No of people with dementia and behavioural symptoms newly treated with an antipsychotic		Robust	Process
Yorganci et al., 2021	No of vulnerable elders with depression who were offered psychotherapy, or antidepressant treatment within 2 weeks after diagnosis unless there is documentation (e.g., “watchful waiting”) within that period that the patient has improved, or unless the patient has substance abuse or dependence, in which case treatment may wait until six weeks after the patient is in a drug or alcohol-free state/ N…	No of vulnerable elders with depression who were offered psychotherapy, or antidepressant treatment within 2 weeks after diagnosis unless there is documentation (e.g., “watchful waiting”) within that period that the patient has improved, or unless the patient has substance abuse or dependence, in which case treatment may wait until six weeks after the patient is in a drug or alcohol-free state	No. of vulnerable elders with depression		Robust	Process
Yorganci et al., 2021	No. of people with a documented medication change within 6 weeks of discharge/No. of vulnerable adults who were discharged from a hospital to home and he or she received a new prescription medication or change in medication (medication termination or change in dosage) before discharge	No. of people with a documented medication change within 6 weeks of discharge	No. of vulnerable adults who were discharged from a hospital to home and he or she received a new prescription medication or change in medication (medication termination or change in dosage) before discharge		Robust	Process
Yorganci et al., 2021	No. of people who received the following medications as firstor second-line therapy: Tertiary amine tricyclics (amitriptyline, imipramine, doxepin, clomipramine, trimipramine) Monoamine oxidase inhibitors (unless atypical depression is present), Benzodiazepines Stimulants (except methylphenidate)/No of vulnerable elders who received antidepressant medication	No. of people who received the following medications as firstor second-line therapy: Tertiary amine tricyclics (amitriptyline, imipramine, doxepin, clomipramine, trimipramine) Monoamine oxidase inhibitors (unless atypical depression is present), Benzodiazepines Stimulants (except methylphenidate)	No of vulnerable elders who received antidepressant medication		Robust	Process
Yorganci et al., 2021	No. of people who were prescribed monoamine oxidase inhibitors (MAOI) is not used for at least 2 weeks after termination of the selective serotonin reuptake inhibitor (SSRI) and for at least 5 weeks after termination of fluoxetine)/No. of people taking a selective serotonin reuptake inhibitor (SSRI)	No. of people who were prescribed monoamine oxidase inhibitors (MAOI) is not used for at least 2 weeks after termination of the selective serotonin reuptake inhibitor (SSRI) and for at least 5 weeks after termination of fluoxetine)	No. of people taking a selective serotonin reuptake inhibitor (SSRI)		Robust	Process
Yorganci et al., 2021	No. of people who did not receive medications that have the potential for serious interactions with MAOIs or for at least 2 weeks after termination of the MAOI/No. of people who were taking an MAOI	No. of people who did not receive medications that have the potential for serious interactions with MAOIs or for at least 2 weeks after termination of the MAOI	No. of people who were taking an MAOI		Robust	Process
Yorganci et al., 2021	No. of people who had electrolytes checked at least yearly/No. of people who were prescribed a thiazide or loop diuretic	No. of people who had electrolytes checked at least yearly	No. of people who were prescribed a thiazide or loop diuretic		Robust	Process
Yorganci et al., 2021	No. of people who were prescribed a medication with strong anticholinergic effects when alternatives were available/No of vulnerable elders	No. of people who were prescribed a medication with strong anticholinergic effects when alternatives were available	No of vulnerable elders		Robust	Process
Yorganci et al., 2021	No. of people who were treated concomitantly with misoprostol or a proton pump inhibitor/No. of people with a risk factor for gastrointestinal bleeding (aged ≥ 75, peptic ulcer disease, history of GI bleeding, warfarin use, chronic glucocorticoid use) who are treated with a nonselective NSAID	No. of people who were treated concomitantly with misoprostol or a proton pump inhibitor	No. of people with a risk factor for gastrointestinal bleeding (aged ≥ 75, peptic ulcer disease, history of GI bleeding, warfarin use, chronic glucocorticoid use) who are treated with a nonselective NSAID		Robust	Process
Yorganci et al., 2021	No. of people with documentation that the goal for the INR is 2.0 to 3.0 or reason for other goal/ No. of vulnerable elders who were prescribed anticoagulants for atrial fibrillation	No. of people with documentation that the goal for the INR is 2.0 to 3.0 or reason for other goal	No. of vulnerable elders who were prescribed anticoagulants for atrial fibrillation		Robust	Process
Mitchell et al., 2024	Stage IV decubitus ulcer in last 30 days of life	(percentage of patients [based on patients that had Minimum Data Set data for last 30 days])			Limited testing	Process
Mitchell et al., 2024	Depression	Displayed or reported depressive symptoms	total sample		Limited testing	Outcome
Yorganci et al., 2021	Prevalence of falls – No. of people who had a fall/No. of nursing home residents not completely dependent on bed mobility (Risk adjusted for Parkinson’s disease, ADL impairment, vision impairment)	No. of people who had a fall	No. of nursing home residents not completely dependent on bed mobility (Risk adjusted for Parkinson’s disease, ADL impairment, vision impairment)		Robust	Outcome
Karimi-Dehkordi et al., 2024	Falls	Number of home care clients who had a fall	Number of home care clients	0.223	Usability: Robust	Outcome
Karimi-Dehkordi et al., 2024	Pressure injuries	Number of patients with pressure injuries who were untreated	The number of patients admitted to hospital	-	Usability: Weak	Outcome
Yorganci et al., 2021	Prevalence of delirium – No. of people who had a sudden new onset/change in mental function OR had become agitated or disoriented/No of people who are on reassessment	No. of people who had a sudden new onset/change in mental function OR had become agitated or disoriented	No of people who are on reassessment		Robust	Outcome
Yorganci et al., 2021	Prevalence of statis/ulcers - No. of people who had any lesion caused by pressure, shear force, resulting in damage of underlying tissues -OR had an open lesion caused by poor circulation in the lower extremities/ No of people who are on reassessment	No. of people who had any lesion caused by pressure, shear force, resulting in damage of underlying tissues -OR had an open lesion caused by poor circulation in the lower extremities	No of people who are on reassessment		Robust	Outcome
Karimi-Dehkordi et al., 2024	The proportion of home care patients with a progressive, life-threatening illness who have had their palliative care needs identified early through a comprehensive and holistic assessment.	Quality Standards: Definitions Used Within This Quality Statement states that the usual categories of palliative care needs included in a holistic palliative assessment could be from any part of a person’s full range of needs (physical, psychological, social, linguistic, cultural, legal, ethical, or spiritual) at any stage of illness. The InterRAI tools provide assessment of palliative care needs…	References to tools for identifying individuals in need of palliative care and assessment needs are in the comments section. Note: the same client may have multiple home care episodes. See Step 1: Identify in the Ontario Palliative Care Network’s Palliative Care Toolkit. The InterRAI tools may also provide guidance to identify patients with palliative care needs.		NI	Process
Karimi-Dehkordi et al., 2024	IF a VE dies an expected death with metastatic cancer, oxygen-dependent pulmonary disease, New York Heart Association (NYHA) Class III–IV congestive heart failure (CHF), end-stage liver disease, end-stage (Stage IV) renal disease, or dementia, THEN the chart should document the following within the 6 months before death •Pain and other symptoms •Spiritual and existential concerns •Caregiver burde…	The chart documents the following within the 6 months before death. •Pain and other symptoms •Spiritual and existential concerns •Caregiver burdens and need for practical assistance •Advance care planning	VEs dying an expected death with metastatic cancer, oxygen-dependent pulmonary disease, New York Heart Association (NYHA) Class III–IV congestive heart failure (CHF), end-stage liver disease, end-stage (Stage IV) renal disease, or dementia		NI	Process
Karimi-Dehkordi et al., 2024	Personal safety - Feeling safe and free from fear - Residents feel safe and free from fear of physical and psychological harm and are supported to manage risks	The number of residents who feel safe and free from fear of physical and psychological harm and are supported to manage risks	All care home residents	-	Usability: Robust	Outcome
Amador et al., 2019	Percentage of patients within and among health facilities or systems with evidence that symptom relief was achieved and unmet needs were met with appropriate response or resolved.	Numerator: -	Denominator: -	-		Outcome
Amador et al., 2019	Time in the unstable phase Time in the unstable phase is calculated as the difference between the phase start date and the phase end date.	Percentage of patients in the unstable phase for 3 days or less	Denominator: -	0.9		Process
Amador et al., 2019	Time from date ready for care to episode start Time from date ready for care to episode start is calculated as the time in days between the date ready for care and the episode start	Numerator/Denominator : Percentage of patients whose episode commences the day of, or the day following the date ready for care	Denominator: -	0.9		Process
Karimi-Dehkordi et al., 2024	Changes in patients’ symptoms	Number of people who received palliative care	Number of registered people	-	Usability: Moderate	Outcome
Karimi-Dehkordi et al., 2024	Prevalence of social isolation	Client is alone for long periods of time or all of the time - AND - Client indicates feeling lonely - OR Decline in social activities, client is distressed	All clients who were reassessed	-	Usability: Robust	Outcome
Karimi-Dehkordi et al., 2024	Documented a comprehensive and holistic assessment of palliative care needs among patients with progressive, life-limiting illness who were identified to benefit from palliative care (Primary Care)	Number of patients specified in the denominator who have a comprehensive and holistic assessment of their palliative care needs documented in their EMR.	Number of patients with a progressive, life-limiting illness, who are identified and found to benefit from palliative care.		NI	Process
Karimi-Dehkordi et al., 2024	Changes in Health, End-stage disease signs and symptoms The outcome scale for the CHESS Scale for Clients in SL4/4D	NI	NI		NI	Outcome
Mitchell et al, 2024, and Yorganci et al., 2021	No. of decedents who received surgery in the last 6, 3, 1 month (s) prior to death/Total no. of decedents	No. of decedents who received surgery in the last 6, 3, 1 month (s) prior to death	Total no. of decedents	<0.5 - Yorganci	Appropriate - Mitchell Robust - Yorganci	Process
Mitchell et al., 2024	Feeding tube insertion in last 90 days of life (percentage of patients [based on a random 20% sample in study])	(percentage of patients [based on a random 20% sample in study])			Limited testing	Process
Mitchell et al., 2024	No. of decedents who had a port-a-cath installed in the last 2 weeks prior to death/Total no. of decedents	No. of decedents who had a port-a-cath installed in the last 2 weeks prior to death	Total no. of decedents		Appropriate	Process
Mitchell et al, 2024, and Yorganci et al., 2021	No. of decedents who had diagnostic testing in the last month prior to death/Total no. of decedents	No. of decedents who had diagnostic testing in the last month prior to death	Total no. of decedents	Below 25.5, Diagnostic testing e Medical imaging <24.9, Diagnostic testing e ECG or pulmonary function testing <15.5 - Yorganci	Appropriate - Mitchell Robust - Yorganci	Process
Amador et al., 2019	Physical Aspects of Care: For patients who screened positive for dyspnea, the percent who received treatment within 1 day of screening.	Numerator: Number of patients with (0<=Dyspnea Treatment Time<=1 and dyspnea treatment=”Y”) Dyspnea Treatment time = date of treatment – dyspnea assessment date	Denominator: # patients with dyspnea	-		Process
Amador et al., 2019	Physical Aspects of Care: For patients who screened positive for dyspnea, the percent of patients who improved within 1 day of screening.	Numerator: Number of patients with (0<=Improvement Time<=1 and Improvement=1) (Improvement Time = Second Dyspnea assessment date- Dyspnea assessment date)	Denominator: # patients with dyspnea	-		Outcome
Amador et al., 2019	Physical Aspects of Care: For patients with moderate or severe shortness of breath, the percent with treatment or satisfied within 4 hours.	Numerator: Number of patients with moderate or severe shortness of breath with treatment or satisfied within 4 hours = “Y”	Denominator: Total number patients with moderate or severe dyspnea	-		Process
Karimi-Dehkordi et al., 2024	Self-reported assessment of dyspnea documented in the outpatient chart if diagnosed with lung cancer or cancer metastatic to lung, NYHA Class III–IV CHF, or oxygen-dependent pulmonary disease in end of life care	NI	NI		NI	Process
Karimi-Dehkordi et al., 2024	Presence or absence of dyspnea	Number of patients for whom this indicator was documented on admission or within the last 2 weeks of the hospitalization	All patients who died (retrospectively identified)		NI	Process
Yorganci et al., 2021	Prevalence of constipation – No. of people who had no bowel movement in 3 days/ No of people who are on reassessment	No. of people who had no bowel movement in 3 days	No of people who are on reassessment		Robust	Outcome
Amador et al., 2019	The global score for gastrointestinal symptoms does not increase over the initial score during the final week of life in at least 75% of the patientsb	Numerator: -	Denominator: -	0.75		Outcome
Amador et al., 2019	Physical Aspects of Care: Percent of patients with bowel function assessed at least weekly.	Numerator: Number of patients with bowel function assessed weekly = “Y”	Denominator: Total # patients			Process
Amador et al., 2019	Physical Aspects of Care: For patients who screened positive for constipation, the percent who receive treatment within 1 day of screening.	Numerator: Number of patients with (0<=Constipation Time<=1 and constipation treatment=”Y”)	Denominator: # patients with constipation (Constipation Treatment time = date of treatment – constipation assessment date)	-		Process
Amador et al., 2019	Physical Aspects of Care: Percent of residents on opioids for whom a bowel regimen is established.	Numerator: Number of patients with opioids=”Y” and bowel regimen=”Y”	Denominator: # patients on opioids	-		Process
Amador et al., 2019	Physical Aspects of Care: Percent of residents on opioids who have a bowel regimen within 1 day of opioid initiation.	Numerator: Number of patients with (0<=Time<=1 and opioids=”Y” and bowel regimen=”Y” )	Denominator: # patients on opioids (Time = bowel regimen date – pain treatment date)	-		Process
Karimi-Dehkordi et al., 2024	Patient’s preference for bowel and bladder excretion	Number of patients for whom this indicator was documented on admission or within the last 2 weeks of the hospitalization	All patients who died (retrospectively identified)			Process
Amador et al., 2019	Adults in the last days of life have their hydration status assessed daily, and have a discussion about the risks and benefits of hydration options Proportion of adults recognised as being in the last days of life who have a discussion about the risks and benefits of hydration options	Numerator: the number in the denominator whose individual care plan shows that there has been a discussion about the risks and benefits of hydration options	Denominator: the number of adults recognised as being in the last days of life	-		Process
Amador et al., 2019	Adults in the last days of life have their hydration status assessed daily, and have a discussion about the risks and benefits of hydration options Proportion of adults recognised as being in the last days of life who have their hydration status assessed daily	Numerator: the number in the denominator who have their hydration status assessed daily	Denominator: the number of adults recognised as being in the last days of life	-		Process
Amador et al., 2019	Adults who have signs and symptoms that suggest they may be in the last days of life are monitored for further changes to help determine if they are nearing death, stabilising or recovering. Proportion of adults recognised as being in the last days of life with documented evidence that their signs and symptoms were monitored at least daily.	Numerator The number in the denominator in which the care records show evidence of monitoring of signs and symptoms at least daily	Denominator The number of adult deaths	-		Process
Amador et al., 2019	Adults who have signs and symptoms that suggest they may be in the last days of life are monitored for further changes to help determine if they are nearing death, stabilising or recovering. Proportion of adults thought to be in the last days of life given care appropriate to whether they were nearing death, stabilising or recovering.	Numerator	Denominator	-		Outcome
Karimi-Dehkordi et al., 2024	Percentage of patients in their first palliative care phase remain in the unstable phase for less than 7 days	NI	NI	0.85	NI	Outcome
Karimi-Dehkordi et al., 2024	Percentage of patients in a subsequent palliative care phase who remain in the unstable phase for less than 7 days	NI	NI	0.85	NI	Outcome
Karimi-Dehkordi et al., 2024	Percentage of patients with absent or mild pain at the beginning of their phase of palliative care have absent or mild pain at the end of the phase- calculated using both PSS pain and SAS pain	NI	NI	0.9	NI	Outcome
Amador et al., 2019	Symptom control: Physician’s prescription order for pain management	Numerator: Number of patients for whom this indicator was documented on admission or within the last 2 weeks of the hospitalization	Denominator: All patients who died (retrospectively identified)	-		Process
Amador et al., 2019	If a terminally ill patient is reported to be in pain, this is addressed by the physician and active attempts are made to reduce pain.	Numerator: -	Denominator: -	1		Outcome
Amador et al., 2019	Physical Aspects of Care: Percent of patients screened for pain during the admission visit.	Numerator: Number of patients with pain time=0	Denominator: # of patients (Pain time = pain screening date – date of admission)	-		Process
Amador et al., 2019	Physical Aspects of Care: For patients who screened positive for pain, the percent with clinical assessment within 1 day of screening.	Numerator: Number of patients with (0<=Clinical Pain Time<=1)	Denominator: Patients with pain (Clinical Pain Time= screening date – pain assessment date)			Process
Amador et al., 2019	Physical Aspects of Care: For patients who screened positive for pain, the percent with any treatment within 1 day of screening.	Numerator: Number of patients with (0<=Pain Treatment Time<=1) and (pain treatment=”Y”) (Pain Treatment Time = date of treatment – pain assessment date)	Denominator: Patients with pain	-		Process
Amador et al., 2019	Physical Aspects of Care: For patients who screened positive for pain, the percent who have an order for regularly scheduled (not PRN) pain medication within 1 day of screening.	Numerator: Number of patients with (0<=Pain Treatment Time<=1) and (Treatment=1) (Pain Treatment time = date of treatment – pain assessment date Treatment = 1 if type of treatment equals “Scheduled medication, opioid” or “Scheduled medication, non-opioid”)	Denominator: Number of patients with pain	-		Process
Yorganci et al., 2021	No. of people with a medical record that contains documentation about presence or absence of pain during the last 7 days of life/No. of people who were conscious during the last 7 days of life and who died an expected death	No. of people with a medical record that contains documentation about presence or absence of pain during the last 7 days of life	No. of people who were conscious during the last 7 days of life and who died an expected death		Robust	Process
Amador et al., 2019	If a patient had pain, this is followed to assess results of intervention and pain is reduced.	Numerator: -	Denominator:-	> 80%		Outcome
Amador et al., 2019	The global score for pain does not increase over the initial score during the final week of life in at least 75% of the patientsb	Numerator: -	Denominator: -	0.75		Outcome
Amador et al., 2019	Symptom control: Degree of pain	Numerator: Number of patients for whom this indicator was documented on admission or within the last 2 weeks of the hospitalization	Denominator: All patients who died (retrospectively identified)	-		Outcome
Amador et al., 2019	Physical Aspects of Care: For patients who screened positive for pain, the percent with improvement within 1 day of screening.	Numerator: Number of patients with (0<=Improvement Time<=1) and (Improvement=1) (Improvement Time = Second Pain assessment date-Pain assessment date)	Denominator: Patients with pain	-		Outcome
Amador et al., 2019	Physical Aspects of Care: For patients who screened positive for pain, the percent whose pain was at a comfortable level within 2 days of screening (patient report of comfort or mild pain based on standard pain rating scale).	Numerator: Number of patients with (0<=Improvement Time<=2) and (Comfort =1) (Improvement Time = Second Pain assessment date-Pain assessment date Comfort =1 if patient reports comfort or mild pain based on standard pain rating scale)	Denominator: Patients with pain	-		Outcome
Amador et al., 2019	Care for the Imminently Dying: Percent of patients who had moderate to severe pain on a standard rating scale at any time in the last week of life.	Numerator: Number of patients with Pain in last week= “Moderate” or “Severe”	Denominator: Number of patients who died	-		Outcome
Amador et al., 2019	Change in pain Change in pain is calculated by the difference in pain score from the beginning of a phase to the end of phase and is calculated using both PCPSS pain and SAS pain measures.	Percentage of patients with absent or mild PCPSS pain at the beginning of their phase of palliative care have absent or mild PCPSS pain at the end of the phase Percentage of patients with moderate or severe PCPSS pain at the beginning of their phase of palliative care have absent or mild PCPSS pain at the end of the phase Percentage of patients with absent or mild SAS pain at the beginning of the…	Denominator: -	Performance standard: 90% Performance standard: 60% Performance standard: 90% Performance standard: 60%		Outcome
Mitchell et al., 2024	Pain	Reported moderate to severe pain	Total sample		Limited testing	Outcome
Amador et al., 2019	The score for pain control is 0-1 in at least 75% of all patients during the last week of lifeb	Numerator: -	Denominator: -	0.75		Outcome
Karimi-Dehkordi et al., 2024	Percentage of patients with absent or mild pain at the beginning of their phase of palliative care have absent or mild pain at the end of the phase	NI	NI		NI	Outcome
Karimi-Dehkordi et al., 2024	Percentage of patients with moderate to severe pain Pain is a common symptom in the palliative phase. The quality of both pharmacological and nonpharmacological interventions influences the severity of pain.	The number of patients with a pain score of 4 or above on the NRS (average over 3 days)	NI		NI	Outcome
Karimi-Dehkordi et al., 2024	Pain	Fraction of people aged 65 years and older who have died, for whom pain was estimated with the aid of a scientifically evaluated instrument such as an NRS or a VAS, during the final week of life	People aged 65 years and older who have died	-	Usability: Weak	Process
Karimi-Dehkordi et al., 2024	Percent of palliative care clients with absent or mild symptoms remaining absent or mild (pain, fatigue, breathing problems)	NI	NI		NI	Outcome
Karimi-Dehkordi et al., 2024	Percent of palliative home care clients with pain control support	NI	NI		NI	Outcome
Karimi-Dehkordi et al., 2024	Percentage of persons deceased at age 65 or older who had an assessment of pain during their last week in life	NI	NI		NI	Process
Karimi-Dehkordi et al., 2024	Pain assessment	Number of patients who were subjected to a general symptom assessment on a validated scale	Total number of patients for whom this indicator was measured	-	Usability: Moderate	Process
Karimi-Dehkordi et al., 2024	There is a regular assessment of pain and other symptoms using a validated instrument	NI	NI		NI	Process
Yorganci et al., 2021	No. of people (and caregivers) who discussed patient safety, information on education on how to deal with conflicts at home, and community resources for dementia/No of people with dementia	No. of people (and caregivers) who discussed patient safety, information on education on how to deal with conflicts at home, and community resources for dementia	No of people with dementia		Robust	Process
Amador et al., 2019	Symptom control: Observation and care of mouth	Numerator: Number of patients for whom this indicator was documented on admission or within the last 2 weeks of the hospitalization	Denominator: All patients who died (retrospectively identified)	-		Process
Amador et al., 2019	Driving Screening and Follow-Up for Patients with Dementia Percentage of patients with dementia for whom there was a documented screening for driving risks and for whom, if screening positive, there was also documentation they were informed of alternatives to driving in the last 12 months.	Numerator: Patients with dementia for whom there was a documented screening for driving risks and for whom, if screening positive, there was also documentation they were informed of alternatives to driving in the last 12 months.	Denominator: All patients with dementia	-		Process
Mitchell et al., 2024	No. of AD (Alzheimer's disease) decedents who were reanimated in the last 2 weeks prior to death/Total no. of AD decedents	No. of AD (Alzheimer's disease) decedents who were reanimated in the last 2 weeks prior to death	Total no. of AD decedents		Appropriate	Process
Mitchell et al., 2024	No. of chronic obstructive pulmonary disease (COPD) decedents who received endotracheal intubation or tracheotomy in the last 12, 6, 3, 1 months prior to death/Total no. of COPD decedents	No. of chronic obstructive pulmonary disease (COPD) decedents who received endotracheal intubation or tracheotomy in the last 12, 6, 3, 1 months prior to death	Total no. of COPD decedents		Appropriate	Process
Mitchell et al., 2024	No. of COPD decedents who received continuous endotracheal intubation for 5 days or more in the last 12, 6, 3, 1 months prior to death/Total no. of COPD decedents	No. of COPD decedents who received continuous endotracheal intubation for 5 days or more in the last 12, 6, 3, 1 months prior to death	Total no. of COPD decedents		Appropriate	Process
Mitchell et al., 2024	No. of COPD decedents who received intubation two or more times in the last 12, 6, 3, 1 months prior to death/Total no. of COPD decedents	No. of COPD decedents who received intubation two or more times in the last 12, 6, 3, 1 months prior to death	Total no. of COPD decedents		Appropriate	Process
Mitchell et al., 2024	No. of COPD decedents who were reanimated after intubation in the last week prior to death/Total no. of COPD decedents	No. of COPD decedents who were reanimated after intubation in the last week prior to death	Total no. of COPD decedents		Appropriate	Process
Mitchell et al., 2024	No. of COPD decedents who started physiotherapy treatment in the last 2 weeks prior to death /Total no. of COPD decedents	No. of COPD decedents who started physiotherapy treatment in the last 2 weeks prior to death	Total no. of COPD decedents		Appropriate	Process
Mitchell et al., 2024	No. of COPD decedents who received Lung Volume Reduction Surgery in the last 3 months prior to death/Total no. of COPD decedents	No. of COPD decedents who received Lung Volume Reduction Surgery in the last 3 months prior to death	Total no. of COPD decedents		Appropriate	Process
Mitchell et al., 2024	No. of COPD decedents who received coronary or abdominal surgery in the last 3 months prior to death/Total no. of COPD decedents	No. of COPD decedents who received coronary or abdominal surgery in the last 3 months prior to death	Total no. of COPD decedents		Appropriate	Process
Mitchell et al, 2024, and Yorganci et al., 2021	No. of people patients admitted in the last 30 days of life who use mechanical ventilation at least once/No of people who were admitted to a hospital within the last 30 days of life	No. of people patients admitted in the last 30 days of life who use mechanical ventilation at least once	No of people who were admitted to a hospital within the last 30 days of life		Robust - Yorganci, Limited testing - Mitchell	Process
Amador et al., 2019	Symptom control: Physician’s prescription order for delirium or agitation.	Numerator: Number of patients for whom this indicator was documented on admission or within the last 2 weeks of the hospitalization	Denominator: All patients who died (retrospectively identified)	-		Process
Amador et al., 2019	Symptom control: Presence or absence of delirium or agitation.	Numerator: Number of patients for whom this indicator was documented on admission or within the last 2 weeks of the hospitalization	Denominator: All patients who died (retrospectively identified)	-		Outcome
Karimi-Dehkordi et al., 2024	Detecting Whether Cognitive Abnormalities Were Previously Recognized 5. IF an older adult presenting to an ED is 1) found to have an abnormal mental status, 2) has no change in mental status from baseline, and 3) is discharged home, THEN the ED provider should document whether there has been previous recognition or diagnosis of an abnormal mental status by another health care provider (or documen…	Number of older adults presenting to an ED where the ED provider documented a previous recognition or diagnosis of an abnormal mental status by another health care provider (or document an unsuccessful attempt to determine this)	Number of older adults presenting to an ED who 1) were found to have an abnormal mental status, 2) had no change in mental status from baseline, and 3) was discharged home	-	Usability: Weak	Process
Amador et al., 2019	Cognitive screening Proportion of older people who received cognitive screening in the ED.	Numerator: The number of older ED patients who were screened for cognitive impairment during their ED episode of care	Denominator: The number of older ED patients	-		Process
Amador et al., 2019	Delirium screening Proportion of older people who received a screen for delirium in the ED.	Numerator: The number of older ED patients who were screened for delirium during their ED episode of care	Denominator The number of older ED patients	-		Process
Amador et al., 2019	Delirium risk assessment Proportion of older people in the ED who were assessed for the risk of delirium.	Numerator: The number of older ED patients who were assessed for delirium risk during their ED episode of care	Denominator: The number of older ED patients	-		Process
Amador et al., 2019	Evaluation of acute change in mental status Proportion of older people with cognitive impairment in the ED whose cognition was assessed for an acute change.	Numerator: The number of older ED patients with cognitive impairment whose pre- morbid mental status was assessed for acute change	Denominator: The number of older ED patients with cognitive impairment (identified by using a formal cognitive screening tool)	-		Process
Amador et al., 2019	Delirium etiology Proportion of older people with suspected or definite diagnosis of delirium whose altered mental state was attributed to a potential	Numerator: The number of older ED patients who have a suspected or definite diagnosis of delirium where the ED provider documented an attempt to attribute the altered mental state to a potential etiology	Denominator: The number of older ED patients who have a suspected or definite diagnosis of delirium (identified by using medical record review).	-		Process
Yorganci et al., 2021	No. of people with dementia (and/or caregivers) the target behavioural disturbance/safety issue justifying the use of restraints was documented in the medical record and communicated to the patient and/or caregiver/guardian. / No. of people with dementia who were physically restrained in hospital	No. of people with dementia (and/or caregivers) the target behavioural disturbance/safety issue justifying the use of restraints was documented in the medical record and communicated to the patient and/or caregiver/guardian.	No. of people with dementia who were physically restrained in hospital		Robust	Process
Yorganci et al., 2021	No. of people who had their performance in communicating and personal care was evaluated/Number of people with a diagnosis of dementia in an intermediate stage	No. of people who had their performance in communicating and personal care was evaluated	Number of people with a diagnosis of dementia in an intermediate stage		Robust	Process
Yorganci et al., 2021	No. of people with the presence or absence of suicidal ideation and psychosis (consisting of, at minimum, auditory hallucinations or delusions) documented in medical records/No. of people diagnosed with depression	No. of people with the presence or absence of suicidal ideation and psychosis (consisting of, at minimum, auditory hallucinations or delusions) documented in medical records	No. of people diagnosed with depression		Robust	Process
Yorganci et al., 2021	No of people for which it was documented that the provider inquired again about symptoms of cognitive impairment within 12 months of the first presentation/No of community-dwelling people aged 75+ with symptoms of cognitive impairment but without a diagnosis of dementia	No of people for which it was documented that the provider inquired again about symptoms of cognitive impairment within 12 months of the first presentation	No of community-dwelling people aged 75+ with symptoms of cognitive impairment but without a diagnosis of dementia		Robust	Process
Amador et al., 2019	Screening and Management of Behavioral and Psychiatric Symptoms Associated with Dementia Percentage of patients with dementia for whom there was a documented screening for behavioral and psychiatric symptoms, including depression, and for whom, if screening was positive, there was also documentation of recommendations for management in the last 12 months	Numerator: Patients with dementia for whom there was a documented screening for behavioral and psychiatric symptoms, including depression in the last 12 months and for whom, if screening was positive, there was also documentation of recommendations for management in the last 12 months.	Denominator: All patients with dementia			Process
Amador et al., 2019	Functional Status Assessment for Patients with Dementia Percentage of patients with dementia for whom an assessment of functional status was performed at least once in the last 12 months	Numerator: Patients with dementia for whom an assessment of functional status was performed at least once in the last 12 months.	Denominator: All patients with dementia	-		Process
Amador et al., 2019	Pharmacological Treatment of Dementia Percentage of patients with dementia or their caregivers with whom available guideline- appropriate pharmacological treatment options and nonpharmacological behavior and lifestyle modifications were discussed at least once in the last12-month period	Numerator: Patients with dementia or their caregivers with whom available guideline-appropriate pharmacological treatment options and nonpharmacological behavior and lifestyle modifications were discussed at least once in the last12-month period	Denominator: All patients with dementia	-		Process
Amador et al., 2019	Safety Concern Screening and Follow-Up for Patients with Dementia Percentage of patients with dementia or their caregiver(s) for whom there was a documented safety screening in two domains of risk: dangerousness to self or others and environmental risks; and if screening was positive in the last 12 months, there was documentation of mitigation recommendations, including but not limited to referra…	Numerator: Patients with dementia or their caregiver(s) for whom there was a documented safety screening in two domains of risk: dangerousness to self or others and environmental risks; and if screening was positive in the last 12 months, there was documentation of mitigation recommendations, including but not limited to referral to other resources.	Denominator: All patients with dementia	-		Process
Yorganci et al., 2021	No. of people whose depression was treated/ No. of vulnerable elders with depression and comorbid dementia or a somatic disease	No. of people whose depression was treated	No. of vulnerable elders with depression and comorbid dementia or a somatic disease		Robust	Process
Yorganci et al., 2021	No of people who were screened for depression/No of people who were newly diagnosed with dementia	No of people who were screened for depression	No of people who were newly diagnosed with dementia		Robust	Process
Karimi-Dehkordi et al., 2024	Degree and content of patient’s anxiety	Number of patients for whom this indicator was documented on admission or within the last 2 weeks of the hospitalization	All patients who died (retrospectively identified)		NI	Outcome
Karimi-Dehkordi et al., 2024	IF a NHR has suspected or definite diagnosis of delirium, acute confusional state, or reduced level of consciousness, THEN there should be a documented attempt to identify a potential aetiology.	Number of residents with suspected or definite diagnosis of delirium, acute confusional state, or reduced level of consciousness with attempted identification of aetiology	Number of residents with suspected or definite diagnosis of delirium, acute confusional state, or reduced level of consciousness	-	Usability: Moderate	Process
Karimi-Dehkordi et al., 2024	Percentage of patients who feel depressed Depression is a common symptom in the palliative phase, and can be influenced most by nonpharmacological interventions (listening to them), and to a lesser extent by pharmacological interventions (e.g. antidepressants)	The number of patients with a feeling depressed score of 4 or above on the NRS (average over 3 days).	NI		NI	Outcome
Karimi-Dehkordi et al., 2024	Percentage of patients with anxiety Anxiety is a common symptom for many patients in the palliative phase, as a reaction to their illness and the prospect of approaching death. Anxiety can be influenced by pharmacological and nonpharmacological interventions (e.g. psychosocial support).	The number of patients with an anxiety score of 4 or above on the NRS (average over 3 days)	NI		NI	Outcome
Karimi-Dehkordi et al., 2024	Residents whose cognitive ability improved	NI	NI		NI	Outcome
Karimi-Dehkordi et al., 2024	Patients referred to a specialist if one or more of the following is documented: 1. Course of the dementia is rapidly progressive 2. Characteristics suggest rare types of dementia, such as focal or frontal features or visual hallucinations in early stages of the dementia 3. Persistent patient or caregiver complaints of problematic symptoms, or unexplained investigation results 4. Uncertainty abou…	The number of patients referred for one of the five criteria	All patients seen with documentation of one or more of these five criteria 1. Course of the dementia is rapidly progressive 2. Characteristics suggest rare types of dementia, such as focal or frontal features or visual hallucinations in early stages of the dementia 3. Persistent patient or caregiver complaints of problematic symptoms, or unexplained investigation results 4. Uncertainty about the …	-	Usability: Moderate	Process
Amador et al., 2019	Collateral history Proportion of older people with cognitive impairment in the ED where the ED provider obtained collateral history	Numerator: The number of older ED patients with cognitive impairment where ED staff obtained collateral history during the ED episode of care.	Denominator: The number of older ED patients with cognitive impairment (identified by using a formal cognitive screening tool).	-		Process
Karimi-Dehkordi et al., 2024	Diabetes Management:Percentage of enrolled patients with diabetes who have had the A1c test in the past 6 months	Enrolled patients with diabetes who have had the A1c test in the past 6 months Count if ((Diabetes Mellitus in problem list = true) and (extract date - last A1c test <= 6 months)	Enrolled patients with diabetes Count if ((Diabetes Mellitus in problem list = true)		NI	Outcome
Yorganci et al., 2021	No. of people who had a documented screening of occurrence of recent falls annually/No. of vulnerable elders	No. of people who had a documented screening of occurrence of recent falls annually	No. of vulnerable elders		Robust	Process
Yorganci et al., 2021	All community dwelling should be weighed at least every 6 months and these weights should be documented in the medical record - No. of people who were weighed every 6 months/No. of community-dwelling patients aged 75+ with a diagnosis of cognitive impairment/dementia	No. of people who were weighed every 6 months	No. of community-dwelling patients aged 75+ with a diagnosis of cognitive impairment/dementia		Robust	Process
Yorganci et al., 2021	No. of people who were checked for tobacco use/No. of community-dwelling people aged 75+ with a diagnosis of cognitive impairment/dementia	No. of people who were checked for tobacco use	No. of community-dwelling people aged 75+ with a diagnosis of cognitive impairment/dementia		Robust	Process
Yorganci et al., 2021	No of people who had serum levels of vitamin B12 and thyroid-stimulating hormone measured/No of vulnerable elders who were newly diagnosed with dementia	No of people who had serum levels of vitamin B12 and thyroid-stimulating hormone measured	No of vulnerable elders who were newly diagnosed with dementia		Robust	Process
Yorganci et al., 2021	No. of people with a baseline ECG before initiation if one was not performed in the prior 3 months/No of people with a history of cardiac disease who are started on a tricyclic medication	No. of people with a baseline ECG before initiation if one was not performed in the prior 3 months	No of people with a history of cardiac disease who are started on a tricyclic medication		Robust	Process
Yorganci et al., 2021	No. of people who were screened for chronic pain targeted history and physical examination initiated within 1 month and treatment offered/No. of vulnerable elders	No. of people who were screened for chronic pain targeted history and physical examination initiated within 1 month and treatment offered	No. of vulnerable elders		Robust	Process
Amador et al., 2019	Pain Assessment and Follow-Up for Patients with Dementia Percentage of patients with dementia who underwent documented screening for pain symptoms at every visit and if screening was positive also had documentation of a follow-up plan	Numerator: Patients with dementia who underwent documented screening for pain symptoms at every visit and if screening was positive also had documentation of a follow-up plan	Denominator: All patients with dementia	-		Process
Amador et al., 2019	Symptom control: Presence or absence of pain	Numerator: Number of patients for whom this indicator was documented on admission or within the last 2 weeks of the hospitalization	Denominator: All patients who died (retrospectively identified)	-		Outcome
Amador et al., 2019	Pain assessment Proportion of older people with cognitive impairment who were assessed for pain in the ED.	Numerator: Number of older ED patients with cognitive impairment who were assessed for pain using (besides self-report) other resources for pain identification, such as observational approaches, behavioral assessment or proxy report of pain, during their ED episode of care.	Denominator: The number of older ED patients with cognitive impairment (identified by using a formal cognitive screening tool).	-		Process
	Evaluation, audit and feedback
Amador et al., 2019	QM for primary care: They collate information of the quality of care provided to individuals after their death for audit purposes (e.g. using a tool such as the After Death Analysis from the Gold Standards Framework).	Proportion of carers and family members who receive support following the death of a patient	Numerator: - Denominator: -			Process
Amador et al., 2019	QM for primary care: They collate information of the quality of care provided to individuals after their death for audit purposes (e.g. using a tool such as the After Death Analysis from the Gold Standards Framework).	Proportion of individuals who die in their preferred place	Numerator: - Denominator: -	-		Outcome
Amador et al., 2019	QM for primary care: They collate information of the quality of care provided to individuals after their death for audit purposes (e.g. using a tool such as the After Death Analysis from the Gold Standards Framework).	Proportion of individuals who die at home.	Numerator: - Denominator: -	-		Process
Karimi-Dehkordi et al., 2024	Use of a diary issued to all patients in the last few days of life to improve the communication with relatives, on their satisfaction with the End of Life care of their loved one; in order to identify areas for change and improvements in care in the last few days of life.	Number of patients who use the diary within last few days of life to improve communication and satisfaction with end of life care	Number of people on the end of life register	-	Usability: Weak	Process
Mitchell et al., 2024	Hospice enrolment while nursing home resident (percent of sample)				Limited testing	Outcome
Mitchell et al., 2024	Hospice ≤ 3 days				Limited testing	Outcome
Mitchell et al., 2024	Referral to hospice in last 3 days of life (percentage of patients)				Limited testing	Outcome
Yorganci et al., 2021	No. of people who visited ED within the last month and year of life/ No of people who had ED visits for any diagnosis	No. of people who visited ED within the last month and year of life	No of people who had ED visits for any diagnosis		Robust	Outcome
Mitchell et al, 2024, and Yorganci et al., 2021	No. of inpatient days in the last 30 days of life OR last year life OR most recent year/No. of patients admitted in the last 30 days of life OR last year life OR most recent year	No. of inpatient days in the last 30 days of life OR last year life OR most recent year	No. of patients admitted in the last 30 days of life OR last year life OR most recent year		Robust	Outcome
Amador et al., 2019	Minimal set of Qis for Palliative Care/Type of care and circumstances surrounding death Was this patient admitted to the emergency department more than once since admission or since the start of the palliative care? ¨ Yes ¨ No ¨ I don’t know	Numerator: number of patients admitted more than once to the emergency room since admission or start of palliative care	Denominator: total number of patients for whom this indicator was measured	-		Process
Amador et al., 2019	Minimal set of Qis for Palliative Care/Type of care and circumstances surrounding death Was this patient ever taken to intensive care since admission or since the start of the palliative care? ¨ Yes ¨ No ¨ I don’t know.	Numerator: number of patients admitted to the intensive care unit since admission or start of palliative care	Denominator: total number of patients for whom this indicator was measured	-		Process
Amador et al., 2019	Frequency of ER visits High number of emergency room visits near death may indicate poor quality care	Numerator: Number of cases with more than 1 ER visit in the last 30 days Numerator: Number of ER visits in the last 30 days averaged across entire cohort Numerator: Sum of ER visits across entire cohort	Denominator: entire cohort Denominator: - entire cohort Denominator: The sum of available days (i.e., days out of hospital) across entire cohort)	-		Outcome
Amador et al., 2019	Proportion with more than one emergency room (ER) visit in the last 30 days of life.	Numerator: Patients who died from cancer and had > 1 ER visit in the last 30 days of life	Denominator: Patients who died from cancer	< 4%		Outcome
Amador et al., 2019	Proportion with more than one hospitalization in the last 30 days of life.	Numerator: Patients who died from cancer and had > 1 hospitalization in the last 30 days of life	Denominator: Patients who died from cancer	< 4%		Outcome
Mitchell et al., 2024	Hospitalisation in last 90 days				Limited testing	Outcome
Mitchell et al., 2024	≥ 3 hospitalisations in last 90 days (%)				Limited testing	Outcome
Mitchell et al., 2024	Hospital days (mean, median, IQR) in last 30 days and last 90 days				Limited testing	Outcome
Mitchell et al., 2024	Multiple (more than 2) hospitalisations in the last 90 days (yes/no)				Limited testing	Outcome
Mitchell et al., 2024	Multiple hospital admissions in the last 90 days of life (percentage of sample) based on the following categories: i) ≥2 episodes of pneumonia, ii) ≥2 episodes of urinary tract infection, iii) ≥2 episodes of dehydration, iv) ≥2episodes of septicaemia, v) ≥3 hospitalisations for any reason				Limited testing	Outcome
Mitchell et al., 2024	Number of hospitalisations within last 90 days, excluding last hospitalisation if resident died in hospital (count)				Limited testing	Outcome
Mitchell et al, 2024, and Yorganci et al., 2021	No. of decedents who had one or more hospital admissions in the last 6, 3, 1 month(s) prior to death/Total no. of decedents	No. of decedents who had one or more hospital admissions in the last 6, 3, 1 month(s) prior to death	Total no. of decedents		Appropriate - Mitchell Robust - Yorganci	Outcome
Mitchell et al., 2024	ICU days (mean, median, IQR) in last 30 days and last 90 days				Limited testing	Outcome
Mitchell et al., 2024	No. of decedents who lived in a nursing home and had one or more ICU admissions in the last month prior to death/No. of decedents who lived in a nursing home	No. of decedents who lived in a nursing home and had one or more ICU admissions in the last month prior to death	No. of decedents who lived in a nursing home		Appropriate	Outcome
Mitchell et al., 2024	No. of decedents who had one or more emergency department visit(s) in the last 6, 3, 1 months prior to death/Total no. of decedents	No. of decedents who had one or more emergency department visit(s) in the last 6, 3, 1 months prior to death	Total no. of decedents		Appropriate	Outcome
Mitchell et al., 2024	Rate of transitions in last 90 days per decedent (mean, median, IQR)				Limited testing	Outcome
Mitchell et al., 2024	Lack of continuity in hospitalisation: From nursing home A to hospital to nursing home B in last 90 days (percentage of sample)				Limited testing	Outcome
Mitchell et al., 2024	Transition 72 hours before death to hospice (percentage of sample)				Limited testing	Outcome
Mitchell et al., 2024	Transition 72 hours before death from nursing home to acute care hospital (percentage of sample)				Limited testing	Outcome
Mitchell et al., 2024	Any care transitions (change of care facility) in the last 3 days (yes/no). Visits to outpatient care or moves between inpatient wards were not included in care transitions.				Limited testing	Outcome
Mitchell et al., 2024	Transition 72 hours before death from hospital to nursing home (percentage of sample)				Limited testing	Outcome
Mitchell et al., 2024	Hospice days (mean, median, IQR) in last 30 days and last 90 days				Limited testing	Outcome
Mitchell et al., 2024	Nursing home stay in last 90 days				Limited testing	Outcome
Karimi-Dehkordi et al., 2024	Average (mean) number of days people spent at home in the last 6 months	Number of days people spent at home in their last 6 months before death.	Number of individuals who died in Ontario		NI	Outcome
Karimi-Dehkordi et al., 2024	Hospice enrollment or palliative care referral services	NI	NI		NI	Process
Karimi-Dehkordi et al., 2024	Hospice enrollment	NI	NI		NI	Outcome
Karimi-Dehkordi et al., 2024	Hospice enrollment and enrolled more more than seven days before death	NI	NI		NI	Outcome
Karimi-Dehkordi et al., 2024	Hospice enrollment and enrolled more more than three days before death	NI	NI		NI	Outcome
Karimi-Dehkordi et al., 2024	Any transfer in the last 3 days of life	The number of residents who transfer within the last 3 days of life	The number of nursing home residents who died	-	Usability: Weak	Process
Karimi-Dehkordi et al., 2024	Percentage of deceased long term care and home care patients with a C2 GCD [Goals of Care Designation] who were transferred to acute care and/or ICU	NI	NI		NI	Outcome
Karimi-Dehkordi et al., 2024	Readmission within 30 days of previous discharge	The number of patients who were re-admitted within the last 30 days of last discharge	Number of people who had an admission	-	Usability: Moderate	Outcome
Karimi-Dehkordi et al., 2024	Percent of home care clients that visited ED within last 30 days of life	NI	NI		NI	Outcome
Karimi-Dehkordi et al., 2024	Percent of palliative home care clients that visited ED	NI	NI		NI	Outcome
Karimi-Dehkordi et al., 2024	Hospice enrollement within 7 days before death	NI	NI		NI	Outcome
Karimi-Dehkordi et al., 2024	Hospice enrollement, palliative care referral/services, or documented discussion	NI	NI		NI	Process
Karimi-Dehkordi et al., 2024	Early referral to palliative care	NI	NI		NI	Process
Mitchell et al., 2024	General inpatient level of hospice care in last month				Limited testing	Outcome
Mitchell et al., 2024	Continuous care level of hospice care in last month				Limited testing	Outcome
Amador et al., 2019	ED length of stay Proportion of older people with cognitive impairment with an ED length of stay greater than eight hours.	Numerator: The number of older ED patients with cognitive impairment whose ED episode of care exceeded eight hours.	Denominator: The number of older ED patients with cognitive impairment (identified by using a formal cognitive screening tool).	-		Outcome
Mitchell et al, 2024, and Yorganci et al., 2021	No. of people with at least one ICU admission during last 30 days of life/ The number of patients who were admitted to ICU in the last 30 days	No. of people with at least one ICU admission during last 30 days of life	The number of patients who were admitted to ICU in the last 30 days		Robust - Yorganci, Limited testing - Mitchell	Outcome
Yorganci et al., 2021	Overall 30-day readmission rate for people who had a principal discharge diagnosis of pneumonia				Robust	Outcome
Mitchell et al., 2024	No. of advanced dementia or COPD decedents who had one or more admissions to the ICU in the last month prior to death/Total no. of advanced dementia or COPD decedents	No. of advanced dementia or COPD decedents who had one or more admissions to the ICU in the last month prior to death	Total no. of advanced dementia or COPD decedents		Appropriate	Outcome
	Multidisciplinary collaboration and coordination of care
Mitchell et al, 2024, and Yorganci et al., 2021	No. of decedents who had an increase in average number of contacts with a family physician in the last month prior to death compared to the previous 23 months/Total no. of decedents	No. of decedents who had an increase in average number of contacts with a family physician in the last month prior to death compared to the previous 23 months	Total no. of decedents	>82.6% - Yorganci	Appropriate - Mitchell Robust - Yorganci	Outcome
Mitchell et al, 2024, and Yorganci et al., 2021	Sum of number of contacts with a family physician or other primary care professional in the last 3 months prior to death/No. of decedents	Sum of number of contacts with a family physician or other primary care professional in the last 3 months prior to death	No. of decedents		Appropriate - Mitchell Robust - Yorganci	Outcome
Karimi-Dehkordi et al., 2024	Percent of palliative care patients who had at least one home visit by a doctor in their last weeks of life	NI	NI		NI	Outcome
Karimi-Dehkordi et al., 2024	Advanced directive or surrogate in ambulatory chart	NI	NI		NI	Process
Karimi-Dehkordi et al., 2024	Social work support	Number of patients with documentation that social work support was offered to the patient/ family	Total number of patients with ICU length of stay >3 day	-	NI	Process
Amador et al., 2019	Documentation of discharge plan: Percentage of all patients with documentation of discharge plan (i.e. early documentation of statements such as ‘likely to require health services at discharge’ or ‘not expected to survive this admission’) within 4 days of admission.	Numerator: -	Denominator: -	0.9		Process
Amador et al., 2019	Discharge planner arranged services required for discharge Percentage of all cases with documentation that a discharge planner or other hospital personnel arranged any home services necessary.	Numerator: -	Denominator: -	0.9		Process
Yorganci et al., 2021	Proportion of patients who received continuity of care (defined as seen by the same family physician) within the last year of life/most recent year	Proportion of patients who received continuity of care (defined as seen by the same family physician) within the last year of life	most recent year		Robust	Outcome
Amador et al., 2019	QM for care homes: All care home providers that provide services to people approaching the end of life (care homes need to consider end of life care from the point of view of residents who may have a year or more to live, rather than days or weeks). They nominate a key worker for each patient approaching the end of life if required.	Audits of the proportion of patients approaching the end of life with a documented key worker	Numerator: - Denominator: -	-		Process
Amador et al., 2019	QM for district/community nursing services. They nominate a key worker for each patient approaching the end of life if required.	Audits of the proportion of patients approaching the end of life with a documented key worker	Numerator: - Denominator: -	-		Process
Amador et al., 2019	People are able to contact a dedicated key worker at all times.	Numerator: Number of patients/service users who died with a documented key worker	Denominator: Total deaths for same time period	-		Outcome
Karimi-Dehkordi et al., 2024	Individuals’ preferences and choices are documented and communicated and available at all times of day to all relevant professionals. People's advance care plans are available to professionals 24 hours a day, to ensure they can respond to the wishes of individuals at all times including out of hours. Ambulance services can routinely and quickly identify people who are known to be approaching the …	Number of people who died who were recorded on an electronic end of life care register or equivalent + number who declined to have their record uploaded	NI	All patients approaching the end of life offered entry onto locality register, including DNACPR wishes and preferred place of care/death	NI	Process
Karimi-Dehkordi et al., 2024	Persons in need of palliative care have an assigned contact person who maintains regular contact with the person and their families, and ensures coordinated delivery of health and social care	NI	NI		NI	Process
Karimi-Dehkordi et al., 2024	Documentation that the goals of care and resuscitation status are communicated to the receiving team on transfer of the patient out of the ICU.	Total number of patients transferred out of the ICU with documentation that the goals of care and resuscitation status were communicated to the receiving team	Total number of patients transferred out of the ICU alive to another service in the hospital or other care facility		NI	Process
Amador et al., 2019	QM for community hospitals: They (all community hospitals which provide relevant services) nominate a key worker for each patient approaching the end of life if required.	Audits of the proportion of patients approaching the end of life with a documented key worker	Numerator: - Denominator: -	-		Process
Amador et al., 2019	QM for specialist palliative care inpatient facilities e.g. hospices: They nominate a key worker for each patient approaching the end of life if required.	Audits of the proportion of patients approaching the end of life with a documented key worker	Numerator: - Denominator: -	-		Process
Amador et al., 2019	People benefit from multi- disciplinary specialist palliative care team input into their care.	Numerator: Number of people on palliative care register discussed in MDM	Denominator: Number of people on palliative care register	-		Process
Amador et al., 2019	Percentage of patients within and among health facilities or systems with evidence that care plan was implemented by all providers consistent with goals of care.	Numerator: -	Denominator: -	-		Process
Amador et al., 2019	Percentage of patients within and among health facilities or systems with evidence of care planning and provider-provider communication consistent with goals of care.	Numerator: -	Denominator: -	-		Process
Amador et al., 2019	QM for primary care: They discuss and record the needs of those approaching the end of life at multi- disciplinary team meetings, preferably monthly but a minimum quarterly (refer to the Quality and Outcomes Framework).	Audits of the proportion of deceased individuals who were discussed at a practice-level multidisciplinary meeting in the last year of their lives (this will need to take account of the fact that not all deaths are predictable)	Numerator: - Denominator: -	-		Process
Karimi-Dehkordi et al., 2024	Multidisciplinary consultation	Number of patients for whom a multidisciplinary consultation took place approximately once a week or approximately everyday	All patients for whom the question was answered	At least once a week	Usability: Weak	Process
Karimi-Dehkordi et al., 2024	Since admission, the patient and family have been offered support from the allied health care team (e.g., spiritual care, social work, and clinical nurse specialist) as needed	NI	NI		NI	Process
Amador et al., 2019	Decision making and preference of care: Discussion of strategy of care among physicians and nurses.	Numerator: Number of patients for whom this indicator was documented on admission or within the last 2 weeks of the hospitalization	Denominator: All patients who died (retrospectively identified)	-		Process
Mitchell et al., 2024	No. of cancer decedents who had a multidisciplinary medical consult/Total no. cancer decedents	No. of cancer decedents who had a multidisciplinary medical consult	Total no. cancer decedents		Appropriate	Outcome
	Person-centred communication and shared decision making
Amador et al., 2019	Adults in the last days of life, and the people important to them, are given opportunities to discuss, develop and review an individualised care plan Proportion of adults recognised as being in the last days of life, and the people important to them, who are given opportunities to discuss and develop an individualised care plan	Numerator: the number in the denominator with care records that show the person who was in the last days of life, and the people important to them, were given opportunities to discuss and develop an individualised care plan	Denominator: the number of adults recognised as being in the last days of life			Process
Amador et al., 2019	Adults in the last days of life, and the people important to them, are given opportunities to discuss, develop and review an individualised care plan Proportion of adults recognised as being in the last days of life who have an individualised care plan	Numerator: the number in the denominator with an individualised care plan	Denominator: number of adults recognised as being in the last days of life	-		Process
Amador et al., 2019	Adults in the last days of life, and the people important to them, are given opportunities to discuss, develop and review an individualised care plan Proportion of adults recognised as being in the last days of life whose individualised care plan was followed	Numerator: the number in the denominator whose individualised care plan was followed	Denominator: the number of adults recognised as being in the last days of life	-		Process
Amador et al., 2019	The needs and preferences of carers are assessed and recorded.	Proportion of deaths where the patient/service user had a recorded carer Numerator: Number of patients who died whose carer was recorded, including n/a. Proportion of carers referred for a carer's assessment Numerator: Number of carers who have been referred for a carer's assessment Proportion of carers referred for assessment actually receiving an assessment Numerator: Number of carers whose nee…	Denominator: Total deaths for same time period Denominator: Total number of carers Denominator: Number of carers referred for assessment	Carer's assessments undertaken for all appropriate cases		Process
Amador et al., 2019	Home palliative care services are the result of a joint decision taken by the care team and family.	Numerator: Number of patients for whom the PCS had preliminary interview at the outpatient clinic together with the family	Denominator: Population served x 100	0.95		Process
Karimi-Dehkordi et al., 2024	Percentage of patients and/or alternate decision-makers who have had an advance care planning conversation with a health care provider	NI	NI		NI	Process
Karimi-Dehkordi et al., 2024	Since the patient’s admission, a member of the health care team has asked if the patient (or SDM if patient is incapable) had prior discussions or has written documents about the use of lifesustaining treatments	NI	NI		NI	Outcome
Karimi-Dehkordi et al., 2024	Since the patient’s admission, a member of the health care team has asked the patient/SDM and/or their family what is important to them as they consider health care decisions at this stage of the patient’s life (i.e., values, spiritual beliefs, and other practices)	NI	NI		NI	Outcome
Karimi-Dehkordi et al., 2024	Percent of palliative home care clients where the palliative care plan was shared/available among the individuals involved in the circle of care	NI	NI		NI	Outcome
Karimi-Dehkordi et al., 2024	Since admission, a member of the health care team has asked the patient what treatments they prefer to have or not have if they develop a life-threatening illness	NI	NI		NI	Process
Karimi-Dehkordi et al., 2024	Since admission, a member of the health care team has helped the patient and/or their family access legal documents to communicate the patient’s ACPs	NI	NI		NI	Process
Karimi-Dehkordi et al., 2024	Since admission, the patient and family have been offered an opportunity to discuss with members of the health care team issues around capacity and consent with regard to advance care planning (ACP); specifically what actions would take place in the possible event of losing capacity to consent to care	NI	NI		NI	Process
Karimi-Dehkordi et al., 2024	Since the patient’s admission, a member of the health care team has offered to arrange a time when the patient/SDM and/or their family can meet with the doctor to discuss the treatment options and plans	NI	NI		NI	Process
Karimi-Dehkordi et al., 2024	The file of the person in need of palliative care contains documentation of a discussion with the person or representative (if the person lacks capacity e.g. is unable to communicate) about: a) medical condition; b) goals for treatment; c) the physical, psychosocial and spiritual needs of the person and family caregiver; d) an advance directive or advanced care plan; e) end-of-life decisions; f) …	NI	NI		NI	Process
Karimi-Dehkordi et al., 2024	Before hospitalization, a member of the health care team offered to arrange a time when the patient and his/her family could meet with the doctor to discuss the use of medically appropriate lifesustaining treatments they would want, or not want, in the event the patient’s physical health deteriorates	NI	NI		NI	Process
Karimi-Dehkordi et al., 2024	Before hospitalization, the patient and/or a family member discussed their preferences for using or not using medically appropriate lifesustaining treatments with other health care professionals (i.e., nurse, social worker, and spiritual carer)	NI	NI		NI	Process
Karimi-Dehkordi et al., 2024	Before hospitalization, the patient and/or a family member discussed their preferences for using or not using medically appropriate life-sustaining treatments with their family doctor or other doctor	The number of patients and/or family members that discussed their preferences for using or not using medically appropriate life-sustaining treatments with their family doctor or other doctor before hospitalization	All patients admitted to acute care setting	-	Usability: Weak	Process
Karimi-Dehkordi et al., 2024	Before hospitalization, the patient discussed his/her preferences for using or not using life-sustaining treatments with their substitute decision maker (SDM)	NI	NI		NI	Process
Karimi-Dehkordi et al., 2024	Before hospitalization, the patient discussed his/her preferences for using or not using medically appropriate life-sustaining treatments with other family members	NI	NI		NI	Process
Karimi-Dehkordi et al., 2024	Advance directive discussed or completed and documented	Patients with whom (or with whose caregiver) advance directives were discussed or completed and documented	Patients with dementia aged 65 or older		NI	Process
Amador et al., 2019	Decision making and preference of care: Patient’s preference of place of care.	Numerator: Number of patients for whom this indicator was documented on admission or within the last 2 weeks of the hospitalization	Denominator: All patients who died (retrospectively identified)	-		Process
Amador et al., 2019	Decision making and preference of care: Discussion with patient about goals of care.	Numerator: Number of patients for whom this indicator was documented on admission or within the last 2 weeks of the hospitalization	Denominator: All patients who died (retrospectively identified)	-		Process
Amador et al., 2019	Decision making and preference of care: Discussion with patient about do-not-resuscitate order.	Numerator: Number of patients for whom this indicator was documented on admission or within the last 2 weeks of the hospitalization	Denominator: All patients who died (retrospectively identified)	-		Process
Amador et al., 2019	Percentage of patients within and among health facilities or systems where evidence exists to confirm accurate communication about prognosis.	Numerator: -	Denominator: -	-		Process
Amador et al., 2019	Physical Aspects of Care: Percent of patients with cognitive and language problems receiving pain assessment appropriate to communication needs.	Numerator: (Number of patients with dementia or confusion and pain assessment = observational) + (number of patients who are deaf or non-English speaking with pain assessment = translated materials)	Denominator: Number of patients with dementia, confusion, deafness or non-English	-		Process
Amador et al., 2019	Percentage of patients within and among health facilities or systems where evidence exists to confirm accurate communication about risks and benefits of treatment.	Numerator: -	Denominator: -	-		Process
Amador et al., 2019	Spiritual Aspects of Care: Percent of patients with chart documentation of a discussion of spiritual concerns.	Numerator: Number of patients with spiritual discussion = “Y”	Denominator: Total number of patients	-		Process
Karimi-Dehkordi et al., 2024	Share of persons deceased at age 65 or older who before death had a conversation in which they were informed about their situation	NI	NI		NI	Outcome
Karimi-Dehkordi et al., 2024	EoL Communication and Decision Making/ Goals of care/scope of treatment discussion Since admission, a member of the health care team has talked to the patient and/or substitute decision maker about outcomes, benefits, and burdens of focusing on comfort care as the goal of the patient’s treatment (e.g., palliative care or treating symptoms like pain without trying to cure or control their underlyi…	NI	NI		NI	Process
Karimi-Dehkordi et al., 2024	Since admission, a member of the health care team has asked the patient and/or their family if they had any questions or needed things clarified regarding the patient’s overall goals of care	NI	NI		NI	Process
Karimi-Dehkordi et al., 2024	Since admission, a member of the health care team has talked to the patient and/or SDM about a poor prognosis or indicated in some way that the patient has a limited time left to live	NI	NI		NI	Process
Karimi-Dehkordi et al., 2024	Since admission, a member of the health care team has talked to the patient and/or SDM about the outcomes, benefits, and burdens (or risks) of life-sustaining medical treatments	NI	NI		NI	Process
Karimi-Dehkordi et al., 2024	Since admission, a member of the health care team provided the patient and/or their family with information about GOCD to look at before conversations with the doctor	NI	NI		NI	Process
Karimi-Dehkordi et al., 2024	Since admission, the patient has been informed that they may change their minds regarding their decisions around goals of care	NI	NI		NI	Process
Amador et al., 2019	Interdisciplinary family meeting: Percentage of patients with documentation that an interdisciplinary family meeting was conducted on or before day 5 of ICU admission.	Numerator: Number of patients who have documentation in the medical record that an interdisciplinary meeting was held with the patient/family on or before day 5 of ICU admission	Denominator: Total number of patient with an ICU length of stay	-		Process
Amador et al., 2019	Decision making and preference of care: Explanation of medical condition to patient.	Numerator: Number of patients for whom this indicator was documented on admission or within the last 2 weeks of the hospitalization	Denominator: All patients who died (retrospectively identified)	-		Process
Amador et al., 2019	Patient/family meeting Percentage of all cases with documentation that a patient/family meeting (i.e. meeting between patient/family and members of the health care team to discuss the patient’s treatment preferences or the plans for discharge disposition) occurred during the first week of the hospital stay.	Numerator: -	Denominator: -	0.9		Process
Amador et al., 2019	Decision making and preference of care: Patient’s insight of disease.	Numerator: Number of patients for whom this indicator was documented on admission or within the last 2 weeks of the hospitalization	Denominator: All patients who died (retrospectively identified)	-		Process
Amador et al., 2019	Disclosure of the Cause of Dementia Percentage of patients with a diagnosis of a qualifying dementing disorder or disease whose diagnosis has been disclosed to them and, if available, their primary caregiver	Numerator: Patients and patient/caregiver dyads with a diagnosis* of a qualifying dementing disorder or disease who have been told (1) that they have dementia and (2) what disease is responsible	Denominator: All patients with a diagnosis of a qualifying dementing disorder or disease			Process
Yorganci et al., 2021	No of people who had an interpreter or translated materials which were used to facilitate communication/No. of vulnerable elders who were deaf or did not speak English (excluding people with advanced dementia)	No of people who had an interpreter or translated materials which were used to facilitate communication	No. of vulnerable elders who were deaf or did not speak English (excluding people with advanced dementia)		Robust	Process
Amador et al., 2019	Family care: Discussion with family about do-not-resuscitate order.	Numerator: Number of patients for whom this indicator was documented on admission or within the last 2 weeks of the hospitalization	Denominator: All patients who died (retrospectively identified)	-		Process
Amador et al., 2019	Family care: Family’s preferences or expectations.	Numerator: Number of patients for whom this indicator was documented on admission or within the last 2 weeks of the hospitalization	Denominator: All patients who died (retrospectively identified)	-		Process
Amador et al., 2019	Education and Support of Caregivers for Patients with Dementia Percentage of patients with dementia whose caregiver(s) were provided with education on dementia disease management and health behavior changes AND were referred to additional resources for support in the last 12 months	Numerator: Patients with dementia whose caregiver(s) were provided with education on dementia disease management and health behavior changes AND were referred to additional resources** for support in the last 12 months.	Denominator: All patients with dementia	-		Process
Amador et al., 2019	Family care: Explanation of medical condition to family.	Numerator: Number of patients for whom this indicator was documented on admission or within the last 2 weeks of the hospitalization	Denominator: All patients who died (retrospectively identified)	-		Process
Amador et al., 2019	Family care: Explanation to family about course of disease until death.	Numerator: Number of patients for whom this indicator was documented on admission or within the last 2 weeks of the hospitalization	Denominator: All patients who died (retrospectively identified)	-		Process
Amador et al., 2019	Family care: Explanation to family of patient’s impending death.	Numerator: Number of patients for whom this indicator was documented on admission or within the last 2 weeks of the hospitalization	Denominator: All patients who died (retrospectively identified)	-		Process
Amador et al., 2019	Family care: Explanation to family 1 week prior to patient’s death.	Numerator: Number of patients for whom this indicator was documented on admission or within the last 2 weeks of the hospitalization	Denominator: All patients who died (retrospectively identified)	-		Process
Amador et al., 2019	Family care: Configuration of family relationships.	Numerator: Number of patients for whom this indicator was documented on admission or within the last 2 weeks of the hospitalization	Denominator: All patients who died (retrospectively identified)	-		Process
Amador et al., 2019	Family care: Family’s insight of disease.	Numerator: Number of patients for whom this indicator was documented on admission or within the last 2 weeks of the hospitalization	Denominator: All patients who died (retrospectively identified)	-		Process
Amador et al., 2019	Family care: Discussion with family about goals of care.	Numerator: Number of patients for whom this indicator was documented on admission or within the last 2 weeks of the hospitalization	Denominator: All patients who died (retrospectively identified)	-		Process
Amador et al., 2019	Family care: Family’s preference of explanation of medical condition.	Numerator: Number of patients for whom this indicator was documented on admission or within the last 2 weeks of the hospitalization	Denominator: All patients who died (retrospectively identified)	-		Process
Amador et al., 2019	Family care: Key person involved in patient care.	Numerator: Number of patients for whom this indicator was documented on admission or within the last 2 weeks of the hospitalization	Denominator: All patients who died (retrospectively identified)	-		Process
Karimi-Dehkordi et al., 2024	Since admission, a member of the health care team has given the patient the opportunity to express their fears or discuss what concerns them	NI	NI		NI	Process
Karimi-Dehkordi et al., 2024	Percent of patients who have documented discussion to identify spiritual or religious concerns as they affect care	Percent of patients who have documented discussion to identify spiritual or religious concerns as they affect care	Palliative care and hospice patients for whom the process/outcome was expected	-	Usability: Moderate	Outcome
Amador et al., 2019	Spiritual support: percentage of patients with documentation that spiritual support was offered to the patient /family.	Numerator: Number of patients with documentation that spiritual support was offered to the patient/family	Denominator: Total number of patients with ICU length of stay > 3 days	-		Process
Amador et al., 2019	Psychosocial and spiritual concerns: Patient’s preference of daily living.	Numerator: Number of patients for whom this indicator was documented on admission or within the last 2 weeks of the hospitalization	Denominator: All patients who died (retrospectively identified)	-		Process
Amador et al., 2019	Psychosocial and spiritual concerns: Patient’s religion.	Numerator: Number of patients for whom this indicator was documented on admission or within the last 2 weeks of the hospitalization	Denominator: All patients who died (retrospectively identified)	-		Process
Amador et al., 2019	Psychosocial and spiritual concerns: Emotional reaction to explanation of medical condition.	Numerator: Number of patients for whom this indicator was documented on admission or within the last 2 weeks of the hospitalization	Denominator: All patients who died (retrospectively identified)	-		Process
	Recognising end of life
Amador et al., 2019	Adults who have signs and symptoms that suggest they may be in the last days of life are monitored for further changes to help determine if they are nearing death, stabilising or recovering. Proportion of adult deaths with documented evidence that it was recognised that the person was in the last days of life.	Numerator The number in the denominator in which the care records show it was recognised that the adult was in the last days of life.	Denominator The number of adult deaths	-		Process
Amador et al., 2019	People approaching the end of life are identified.	Numerator: Number of deaths on register OR with identified advance care plan Numerator: Non-cancer deaths on register OR with an advance care plan identified	Denominator: Total deaths for same catchment and time period Denominator: Non- cancer deaths for same catchment for same time period	-		Outcome
	Systems to support high-quality care
Mitchell et al, 2024, and Yorganci et al., 2021	No. of decedents who received specialised palliative care in the last 2 years prior to death/Total no. of decedents	No. of decedents who received specialised palliative care in the last 2 years prior to death	Total no. of decedents	>9.5%, Yorganci	Appropriate - Mitchell Robust - Yorganci	Outcome
Amador et al., 2019	Palliative care services are devised for terminal patients during the final stages of life.	Numerator: Number of patients receiving home care for 7 to 90 days	Denominator: Population served x 100	0.75		Outcome
Amador et al., 2019	Access to palliative care Palliative care will be accessible to all patients and families with a cancer diagnosis, in a timely manner, throughout the entire duration of their disease. A high proportion may indicate good quality care.	Numerator: Number of cases enrolled in palliative care	Denominator: All cases	-		Outcome
Amador et al., 2019	QM for commissioners: Availability of services: People approaching the end of life in care homes have the same level of access to specialist care services as for those who live at home.	Proportion of deceased individuals who received specialist palliative care services	Numerator: - Denominator: -	-		Outcome
Amador et al., 2019	The palliative care service responds rapidly to request for care.	Numerator: Number of patients who received initial visits from a team member within 48 hours of request	Denominator: Population served x 100	0.95		Outcome
Mitchell et al, 2024, and Yorganci et al., 2021	No. of decedents who received official palliative care status, enabling financial government support for palliative care at any point prior to death/Total no. of decedents	No. of decedents who received official palliative care status, enabling financial government support for palliative care at any point prior to death	Total no. of decedents	>6.2% Yorganci	Appropriate - Mitchell Robust - Yorganci	Outcome
Mitchell et al, 2024, and Yorganci et al., 2021	No. of decedents who had a first referral to specialised palliative care or received the official palliative statute in the last week before death/Total no. of decedents	No. of decedents who had a first referral to specialised palliative care or received the official palliative statute in the last week before death	Total no. of decedents	<2.6	Appropriate - Mitchell Robust - Yorganci	Outcome
Amador et al., 2019	Generic aspects: Percentage of patients who receive medical aids soon enough Receiving medical aids soon enough is an important quality aspect of palliative care.	Numerator: The number of patients who indicate that they receive medical aids soon enough	Denominator: The total number of patients among whom this quality indicator was measured			Outcome
Amador et al., 2019	Enrollment in palliative care within 6 months of death A high proportion may indicate poor quality care. Palliative care should be accessible to all patients and families with a cancer diagnosis, in a timely manner, throughout the entire duration of their disease.	Numerator: Number of cases enrolled in palliative care within six months prior to death	Denominator: All cases enrolled in palliative care	-		Outcome
Amador et al., 2019	Enrollment in palliative care within 3 days of death A high proportion may indicate poor quality care. Palliative care should be accessible to all patients and families with a cancer diagnosis, in a timely manner, throughout the entire duration of their disease.	Numerator: Number of cases enrolled in palliative care within three days prior to death	Denominator: All cases enrolled in palliative care	-		Outcome
Amador et al., 2019	Time from referral to first contact Time from referral to first contact is calculated as the time in days between the referral date and the date of first contact or episode start date (whichever occurs first) and is calculated for all episodes of care and across all settings of care.	Numerator/Denominator : Percentage of patients that are contacted by a member of the clinical team (either face to face or by phone) within 48 hours of referral (including weekends)		0.9		Process
Amador et al., 2019	Home palliative care services reduce admissions to hospital during care period.	Numerator: Number of days in hospital during HPC	Denominator: Total number of days of HPC care x 100	0.1		Outcome
Amador et al., 2019	Decision making and preference of care: Time of patient’s enrollment in palliative care program and documented medical history.	Numerator: Number of patients for whom this indicator was documented on admission or within the last 2 weeks of the hospitalization	Denominator: All patients who died (retrospectively identified)	-		Process

## Sheet: Service (n=214)
Quality indicator source	Quality indicator	Numerator	Denominator	Benchmark/performance standard (if provided)	Overall rating of quality indicator from authors appraisal	QI type
	Care setting
Karimi-Dehkordi et al., 2024	A palliative care team is available at the request of the treating professional/team in all of the following settings: Day care, at home, Hospital, Hospice, Nursing home, Outpatient clinic, Day care	NI	NI			Structure
Karimi-Dehkordi et al., 2024	Families and carers can access designated quiet spaces, and are able to view the deceased in appropriate surroundings.	Numerator: Number of wards with designated quiet area per organisation	Denominator: Total number of wards per organisation	1		Structure
Karimi-Dehkordi et al., 2024	There are facilities for relatives to stay overnight with their dying relative	NI	NI			Structure
Karimi-Dehkordi et al., 2024	There is a private area (e.g. dedicated room) for saying goodbye to the deceased, nearby or on the ward/unit where the person died	NI	NI			Structure
Karimi-Dehkordi et al., 2024	Do identification facilitating arrangements regarding design of surroundings exist in rooms and recreation rooms?	NI	NI			Structure
Karimi-Dehkordi et al., 2024	Documentation of a policy that allows for unrestricted visitation by family members and friends	Numerator: Presence of a policy in the ICU that allows for family and friends to spend time in the patient’s room regardless of the time of the day. Policy may include restrictions on The number of visitors at one time or restrictions based on disturbance of other patients or family members or disturbance of the functioning of the ICU. Policies may also include provisions for asking family member…	Denominator: ICU			Structure
Karimi-Dehkordi et al., 2024	Single bedrooms are available for persons who are dying and who wish to have one	NI	NI			Structure
Karimi-Dehkordi et al., 2024	Presence of dedicated room space for meetings on ICU between clinicians and families	NI	NI			Structure
	Comprehensive care
Amador et al., 2019	ALL residents, within 2 weeks of NH admission, should have physician notes or orders documenting a discussion or decision concerning all of the following: resuscitation status, hospital transfers, and advance directives, unless there is documentation that the resident is not capable of understanding and surrogate could not be located. This information should remain available in the chart througho…	Numerator: -	Denominator: -	1		Process
Amador et al., 2019	Documentation of patients wishes or advance directive is present.	Numerator: -	Denominator: -	1		Process
Amador et al., 2019	Interventions not wanted by the patient are not performed.	Numerator: -	Denominator: -	> 80%		Outcome
Amador et al., 2019	IF a nursing home resident was conscious during any of the last 7 days of life and died an expected death THEN there should be medical record documentation about emotional distress (presence, absence, or inability to assess) in the last 7 days of life.	Numerator:-	Denominator: -	-		Process
Amador et al., 2019	Follow-up bereavement counseling is offered by the physician.	Numerator: -	Denominator: -	-		Process
Amador et al., 2019	More than 90% of all families served by home palliative care services should have received a home visit on the days following patients death to provide support during the mourning process	Numerator: -	Denominator: -	0.9		Process
Amador et al., 2019	Pain assessed on either of the last two visits before death	Numerator: -	Denominator: -	-		Process
Amador et al., 2019	Pain intensity quantified on either of the last two visits before death	Numerator: -	Denominator: -	-		Process
Amador et al., 2019	Pain addressed appropriately (defect- free on ASCO QOPI QI 295, 296, 297))	Numerator: -	Denominator: -	-		Outcome
Amador et al., 2019	Psychological or social support is documented in the patient’s medical record	Numerator: -	Denominator: -	Performance standard: > 80%		Process
Amador et al., 2019	Plan of care for moderate severe pain documented on either of the last two visits before death	Numerator: -	Denominator: -	-		Process
Amador et al., 2019	Dyspnea, if present, is addressed and attempts are made to minimize dyspnea.	Numerator: -	Denominator: -	1		Process
Karimi-Dehkordi et al., 2024	Patients receiving palliative care have access to diagnostic investigations (e.g. Xrays, blood samples) regardless of their setting	NI	NI			Outcome
Amador et al., 2019	Relatives, carers and friends of the deceased, including other residents/patients and children, have access to effective bereavement services.	Numerator: Number of providers meeting 75% of NICE bereavement standards	Denominator: Total number of providers	Standards in NICE Supportive and Palliative Care Guidance are fully met by all relevant providers, and all care homes have policies in place to ensure other residents are supported		Outcome
Karimi-Dehkordi et al., 2024	Within 48 hours of admission to the service, the file of the person in need of palliative care contains documentation of the initial assessment of: a) pain and other symptoms, using a validated instrument*; b) psychosocial and spiritual needs; c) persons preferences, wishes and needs; d) capacity to be involved in the decision making process.	NI	NI			Process
Karimi-Dehkordi et al., 2024	An end-of-life care pathway (such as the Liverpool Care Pathway) was used for the last 3 days of life of a person in need of palliative care	NI	NI			Process
Karimi-Dehkordi et al., 2024	Bereaved relatives and/or professionals involved in care of a person in need of palliative care are offered support during the bereavement process if they need or wish to have support.	NI	NI			Process
Karimi-Dehkordi et al., 2024	The discharge/ transfer letter of palliative care patients contains a multidimensional diagnosis prognosis and treatment plan	NI	NI			Process
Karimi-Dehkordi et al., 2024	There is a holistic assessment of palliative care needs of patients and their family caregivers (e.g. SPARC)	NI	NI			Process
Karimi-Dehkordi et al., 2024	Evidence of local arrangements to ensure that adults in the last days of life are assessed for likely symptoms and are prescribed anticipatory medicines	NI	NI			Structure
Karimi-Dehkordi et al., 2024	Routine symptom screening in the outpatient oncology clinic	NI	NI			Process
Karimi-Dehkordi et al., 2024	Implementation of protocol for advanced directive within 72 hours	NI	NI			Process
Karimi-Dehkordi et al., 2024	Anticipatory management of clinical needs (reminders for needed laboratory studies)	NI	NI			Process
Karimi-Dehkordi et al., 2024	Co-analgesics for symptom control are available to treat persons in need of palliative care 24/7	NI	NI			Process
Karimi-Dehkordi et al., 2024	IF a homebound patient indicates (during an interview) that he or she would rather die than live permanently comatose, ventilated, or tube-fed, THEN 1) the chart should document a discussion of life-sustaining treatment preferences, 2) the chart should contain an advance directive, or 3) the patient should indicate (during the interview) that he or she discussed this topic with the physician or d…	NI	NI			Process
Karimi-Dehkordi et al., 2024	IF a noncomatose, homebound patient is not expected to survive and a mechanical ventilator is withdrawn or intubation is withheld, THEN the patient should receive or have orders for an opiate or benzodiazepine or barbiturate infusion to reduce dyspnea, and the chart should document whether the patient has dyspnea.	NI	NI			Process
Karimi-Dehkordi et al., 2024	IF a dying homebound patient was conscious, THEN the medical record should contain documentation about pain or lack of pain during the last 3 days of life.	NI	NI			Process
Karimi-Dehkordi et al., 2024	If a homebound patient has a terminal illness for which comfort is the stated goal of care, THEN the medical record should document an offer of referral to a hospice program.	NI	NI			Process
Karimi-Dehkordi et al., 2024	IF a dying homebound patient was conscious, THEN the medical record should contain documentation that emotional and/or spiritual suffering was addressed.	NI	NI			Process
Karimi-Dehkordi et al., 2024	IF a VE presents for an initial evaluation, THEN a quantitative and qualitative assessment for persistent pain should be documented. (If cognitively impaired, a standardized pain scale, behavioral assessment, or proxy report of pain should be used.)	Numerator: NI	Denominator: all vulnerable elders			Process
Karimi-Dehkordi et al., 2024	IF a vulnerable elder who was conscious during the last 3 days of life died an expected death, THEN the medical record should contain documentation about spirituality or how the patient was dealing with death or religious feelings	NI	NI			Process
Karimi-Dehkordi et al., 2024	IF a VE with decision-making capacity has orders in the nursing home to withhold or withdraw a life sustaining treatment (e.g., DNR order), THEN the medical record should document patient participation in the decision or why the patient did not participate, BECAUSE the values of patients with decision-making capacity who wish to participate should guide important care decisions.	NI	NI			Process
Karimi-Dehkordi et al., 2024	ALL vulnerable elders / NH resident should have an advance directive in their outpatient charts: 1) an advance directive indicating the patient’s surrogate decision maker, 2) documentation of a discussion about who would be a surrogate decision maker or a discussion about a search for a surrogate, or 3) indication that there is no identified surrogate)	NI	NI			Process
Karimi-Dehkordi et al., 2024	IF a vulnerable elder indicates during an interview that he or she would rather die than live permanently comatose, ventilated, or tube fed, THEN 1) the chart should document a discussion of life-sustaining treatment preferences, 2) the chart should contain an advance directive, or 3) the patient should indicate that he or she discussed this topic with the physician or does not wish to discuss th…	NI	NI			Process
Karimi-Dehkordi et al., 2024	IF a vulnerable elder with dementia, coma, or altered mental status is admitted to the hospital, THEN within 48 hours of admission the medical record should 1) contain an advance directive indicating the patient’s surrogate decision maker, 2) document a discussion about who would be a surrogate decision maker or a discussion about a search for a surrogate, or 3) indicate that there is no identifi…	NI	NI			Process
Karimi-Dehkordi et al., 2024	IF a patient with advanced endstage liver disease dies an expected death, THEN there should be evidence that he or she has been offered palliative care or hospice within 6 months before death BECAUSE palliative care teams can improve a range of patient and caregiver outcomes	NI	NI			Process
Karimi-Dehkordi et al., 2024	IF a vulnerable (VE) is to have elective major surgery, THEN patient priorities and preferences regarding treatment options, operative risks, anticipated postoperative functional outcome, and advance directive and designated surrogate decision maker should be discussed preoperatively, BECAUSE pre- operative discussions regarding surgical options, including risks and outcomes, life-sustaining pref…	Numerator: NI	Denominator: vulnerable elders undergoing major elective surgery			Process
Karimi-Dehkordi et al., 2024	IF a VE is to have elective major surgery, THEN he or she should be screened for risk factors for the development of postoperative delirium within 8 weeks before surgery, BECAUSE delirium is common in elderly patients, and identification of patients at risk for delirium may allow prevention or earlier diagnosis and treatment of postoperative delirium.	Numerator: NI	Denominator: vulnerable elders undergoing major elective surgery			Process
Karimi-Dehkordi et al., 2024	IF a VE has major surgery, THEN a daily screening examination for delirium should be performed for the first 3 days after surgery, BECAUSE daily screening for delirium will improve recognition of delirium and allow earlier intervention.	Numerator: NI	Denominator: vulnerable elders undergoing major elective surgery			Process
Karimi-Dehkordi et al., 2024	IF a VE presents for a cancer-related physician visit, including visits for chemotherapy or radiation, THEN pain should be assessed.	Numerator: NI	Vulnerable elders with cancer			Process
Karimi-Dehkordi et al., 2024	IF an outpatient VE with cancer presents with severe pain (score >5 on a 0–10 scale or similar quantifiable measurement), THEN an adjustment of pain treatment should occur.	Numerator: NI	Vulnerable elders with cancer			Process
Karimi-Dehkordi et al., 2024	IF a hospitalized VE has a new complaint of moderate to severe pain, THEN the medical record should indicate that an intervention and follow-up assessment of the pain occurred within 4 hours.	Hospitalized vulnerable elders	All vulnerable elders			Process
Karimi-Dehkordi et al., 2024	IF a hospitalized VE requires mechanical ventilation for longer than 48 hours, THEN within 48 hours of the initiation of the mechanical, the medical record should document the goals of care and the patient’s preference for mechanical ventilation or why this information is unavailable, BECAUSE mechanical ventilation should be performed only when it is consistent with a patient’s goals, and early c…	NI	NI			Process
Karimi-Dehkordi et al., 2024	IF a noncomatose VE is not expected to survive, and a mechanical ventilator is withdrawn or withheld, THEN the chart should document whether the patient has dyspnea, and the patient should receive (or have orders available for) an opiate, benzodiazepine, or barbiturate infusion BECAUSE dyspnea can be controlled in the setting of comfort care when mechanical ventilation is withdrawn or withheld.	NI	NI			Process
Karimi-Dehkordi et al., 2024	IF a VE with end-stage metastatic cancer is treated with opiates for pain, THEN the medical record should document a plan for management of worsening or emergent pain, BECAUSE increasing symptom burden is common with the progression of cancer and significantly impairs patient quality of life	NI	NI			Process
Karimi-Dehkordi et al., 2024	IF a VE with end-stage metastatic cancer has obstructive gastrointestinal symptoms, THEN the medical record should document a plan for management of worsening or emergent nausea and vomiting BECAUSE increasing symptom burden is common with these conditions and significantly impairs patient quality of life	NI	NI			Process
Karimi-Dehkordi et al., 2024	IF an elderly patient is undergoing elective or nonelective inpatient surgery, then the patient’s decision-making capacity should be assessed prior to obtaining surgical consent with an ability to describe the surgery, potential complications, and alternatives documented in the medical record	NI	NI			Process
Karimi-Dehkordi et al., 2024	If an elderly patient is undergoing elective or nonelective inpatient surgery and does not have the decision-making capacity to sign the surgical consent, then the consent must be signed by the patient’s health care representative or health care proxy	NI	NI			Process
Karimi-Dehkordi et al., 2024	If an elderly patient is undergoing elective or nonelective inpatient surgery, then the following issues should be discussed and documented in the medical record: Patient’s priorities and preferences regarding the treatment options (including operative and nonoperative alternatives); Operative risks, including complications and mortality - Functional outcome, including period of disability, time …	NI	NI			Process
Karimi-Dehkordi et al., 2024	If an elderly patient undergoes elective or nonelective inpatient surgery and has specific treatment preferences (for example, a do not-resuscitate order or no tube feeding) documented in the medical record, then these treatment preferences should be followed	NI	NI			Process
Karimi-Dehkordi et al., 2024	IF an elderly patient is undergoing nonelective inpatient surgery, then the preoperative discussion should include the following options: Nonsurgical treatment; Goals/aggressiveness of care	NI	NI			Process
Karimi-Dehkordi et al., 2024	IF an elderly patient undergoes elective or nonelective inpatient surgery, then pain assessments should be performed with each set of vital signs	NI	NI			Process
Karimi-Dehkordi et al., 2024	If an elderly patient undergoes elective or nonelective inpatient surgery and has a pain score >5, then a management plan should be offered	NI	NI			Process
Karimi-Dehkordi et al., 2024	IF an elderly patient is undergoing elective or nonelective inpatient surgery, then the following discharge planning issues should be assessed: Home environment and possible needs for medical equipment at home prior to discharge; Social support and possible needs for home health services prior to surgery for elective inpatient surgery; Social support and possible needs for home health services pr…	NI	NI			Process
Karimi-Dehkordi et al., 2024	Goals of care and the patient’s preference documentation for mechanical ventilation or why this information is unavailable within 48 hours of the initiation of mechanical ventilation if a hospitalized vulnerable elder requires mechanical ventilation for more than 48 hours in end of life care	NI	NI			Process
Karimi-Dehkordi et al., 2024	Documentation of a protocol for provision of analgesia and sedation during terminal withdrawal of mechanical ventilation.	Presence of a protocol that can be applied in settings of terminal withdrawal of mechanical ventilation	ICU			Structure
Karimi-Dehkordi et al., 2024	IF a patient has advanced endstage liver disease and is diagnosed with hepatorenal syndrome and is not a liver transplant candidate, THEN the patient should be offered palliative and/or hospice services BECAUSE these patients have a poor prognosis and would benefit from the additional supportive services	NI	NI			Process
Amador et al., 2019	Information and care planning IF a patient with advanced cancer dies an expected death, THEN s/he should have been referred for palliative care before death (hospital-based or community hospice) OR there should be documentation why there was no referral.	Numerator: -	Denominator: -	-		Process
Amador et al., 2019	Information and care planning IF a patient with advanced cancer dies an expected death, THEN there should be documentation of an advance directive or a surrogate decision maker in the medical record.	Numerator: -	Denominator: -	-		Process
Amador et al., 2019	Delirium IF a hospitalized patient with cancer aged >65 years or with advanced cancer has delirium THEN there should be an assessment for the presence or absence of at least 1 of the following potential causes and their association with delirium: medication effects, central nervous system disease, infection, and metabolic processes.	Numerator: -	Denominator: -	-		Process
Amador et al., 2019	Dyspnea IF a patient with cancer in the hospital is treated for dyspnea, THEN there should be an assessment within 24 hours that the treatment was effective in relieving dyspnea OR that a change in treatment for dyspnea was made.	Numerator: -	Denominator: -	-		Process
Amador et al., 2019	Gastrostomy tube placement IF a VE with dementia has a gastrostomy or jejunum tube placed, THEN before placement, the medical record should document patient preferences concerning tube feeding; discussion of patient preferences or best interests if the patient is decisionally incapacitated and a surrogate decision maker is available; or use of a formal decision mechanism is the patient is decisio…	Numerator: -	Denominator: -	-		Process
Amador et al., 2019	Care-preference documentation IF a VE with severe dementia is admitted to the hospital and survives 48 hours, THEN within 48 hours of admission, the medical record should document that the patient’s preferences for care have been considered or an attempt was made to identify them, BECAUSE patient’s values and preferences should guide life-sustaining care.	Numerator: -	Denominator: -	-		Process
Amador et al., 2019	Comprehensive palliative assessment IF a VE dies an expected death with metastatic cancer, oxygen- dependent pulmonary disease, New York Heart Association (NYHA) Class III to IV congestive heart failure (CHF), end-stage (stage IV) renal disease, or dementia, THEN the chart should document pain and other symptoms, spiritual and existential concerns, caregiver burdens and needs for practical assist…	Numerator: -	Denominator: -	-		Process
Amador et al., 2019	Management of emergent dyspnea IF a VE is in hospice or has a preference for no hospitalization and is living with oxygen- dependent pulmonary disease, lung cancer, or NYHA Class III to IV CHF, THEN the medical record should document a plan for management of worsening or emergent dyspnea, BECAUSE increasing symptom burden is common with the progression of these illnesses and significantly impairs…	Numerator: -	Denominator: -	-		Process
Amador et al., 2019	Pain: IF a cancer patient is admitted to a hospital THEN there should be screening for the presence or absence of pain.	Numerator: -	Denominator: -	-		Process
Amador et al., 2019	Advance directive and surrogate continuity IF a VE has an advance directive in the outpatient, inpatient, or nursing home medical record, or the patient reports the existence of an advance directive in an interview, and the patient receives care in a second venue, THEN the advance directive should be present in the medical record at the second venue, or documentation should acknowledge its existe…	Numerator: -	Denominator: -	-		Process
Amador et al., 2019	Management of emergent pain and obstruction IF a VE who was conscious during the last 7 days of life died an expected death, THEN the medical record should contain documentation about presence or absence of pain during the last 7 days of life, BECAUSE pain is common at the end of life and can be effectively treated.	Numerator: -	Denominator:-			Process
Amador et al., 2019	IF a vulnerable elder who was conscious during the last 7 days of life died an expected death, THEN the general practitioners record should document a pain policy (including interventions).	Numerator: -	Denominator: -	-		Process
Amador et al., 2019	Management of emergent dyspnea IF a VE who has dyspnea in the last 7 days of life died an expected death, THEN the chart should document dyspnea care and follow-up, BECAUSE dyspnea can be effectively treated with oxygen and pharmacological agents.	Numerator: -	Denominator: -	-		Process
Amador et al., 2019	IF a vulnerable elder who had dyspnea in the last 7 days of life died an expected death, THEN the general practitioners record should document a dyspnea policy (including interventions).	Numerator: -	Denominator: -	-		Process
Amador et al., 2019	Decisions about life-sustaining treatment IF a VE with decision-making capacity has orders in the hospital or nursing home to withhold or withdraw a life-sustaining treatment (e.g., DNR order), THEN the medical record should document patient participation in the decision or why the patient did not participate, BECAUSE the values of patients with decision- making capacity who wish to participate s…	Numerator: -	Denominator: -	-		Process
Amador et al., 2019	Treatment of dyspnea IF a VE with metastatic cancer or oxygen-dependent pulmonary disease has dyspnea refractory to non-opiate medications, THEN opiate medications should be offered, BECAUSE opiates effectively treat dyspnea from advanced cancer and chronic obstructive pulmonary disease.	Numerator: -	Denominator: -	-		Process
Amador et al., 2019	IF a vulnerable elder dies with a progressive incurable disease (for example metastatic cancer, or dementia) THEN there should be evidence within 6 months prior to death that they received a comprehensive assessment including: · Pain; · Anxiety, depression; · Vomiting and dyspnea; · Spiritual and existential concerns; · Caregiver burdens/need for practical assistance; · Wishes concerning medical …	Numerator: -	Denominator: -	-		Process
Amador et al., 2019	Pain: IF a patient’s outpatient cancer pain regimen is changed, THEN there should be an assessment of the effectiveness of treatment at or before the next outpatient visit with that provider or at another cancer-related outpatient visit.	Numerator: -	Denominator: -	-		Process
Amador et al., 2019	ACP documented ALL VEs should have in the outpatient chart patient’s surrogate decision maker, or documentation of a discussion to identify or search for a surrogate decision maker, BECAUSE, advance directives and discussions about surrogate decisions makers facilitate identification of surrogate decision makers and decision making on behalf of a patient who has lost decision-making capacity.	Numerator: -	Denominator: -	-		Process
Amador et al., 2019	Advance directive and surrogate continuity IF a VE is admitted to the hospital or nursing home, THEN within 48 hours of admission, the medical record should contain the patient’s surrogate decision maker or documentation of a discussion to identify or search for surrogate decision maker, BECAUSE specification of a surrogate decision maker facilitates decision making for patients at risk of losing…	Numerator: -	Denominator: -	-		Process
Amador et al., 2019	Goals of care surrogate discussion IF a VE dies an expected death with metastatic cancer, oxygen- dependent pulmonary disease, New York Heart Association (NYHA) Class III to IV congestive heart failure (CHF). end-stage (stage IV) renal disease, or dementia, THEN the chart should document discussion of the medical condition and goals for treatment with a designated surrogate, the patient’s prefere…	Numerator: -	Denominator: -	-		Process
Amador et al., 2019	Caregiver stress IF a VE is a caregiver for a spouse, significant other , or dependent who is terminally ill or has very limited function, THEN the VE should be assessed for caregiver financial, physical, and emotional stress, BECAUSE caregiver burden is substantial in these situations and associated with poor outcomes.	Numerator: -	Denominator: -	-		Process
Amador et al., 2019	Decisions about life-sustaining treatment IF a VE has documented treatment preferences to withhold or withdraw life-sustaining treatment (e.g., DNR order, no tube feeding, no hospital transfer), THEN these treatment preferences should be followed, BECAUSE medical care should aim to be consistent with a patient’s preferences.	Numerator: -	Denominator: -	-		Outcome
	Evaluation, audit and feedback
Amador et al., 2019	Adverse Events: Selected number of occurrences per 100 patient days (falls, medication errors, DME concerns, and patient or family complaints).	Numerator: The total number of occurrences reported in the time period	Denominator: Total number of patient days in the time period	-		Outcome
Karimi-Dehkordi et al., 2024	Family and caregiver experiences of the palliative care service are assessed/evaluated/recorded	NI	NI			Process
Karimi-Dehkordi et al., 2024	Individual organisations monitor the quality and outputs of end of life care and submit relevant information to local and national audits	NI	NI			Structure
Karimi-Dehkordi et al., 2024	The Institution has a continuous quality improvement initiative that audits and provides feedback to teams on specific ACP elements outlined in previous items	NI	NI			Structure
Karimi-Dehkordi et al., 2024	Percent of individuals living in community with palliative needs	NI	NI			Outcome
Karimi-Dehkordi et al., 2024	Proportion of deceased individuals who received specialist palliative care services	NI	NI			Outcome
Karimi-Dehkordi et al., 2024	Time and location of care. The ideal is assumed to be clinician visits that are more frequent as death approaches	Sum of home and office visits for the entire cohort in last two weeks	Sum of home and office visits for the entire cohort in last six months			Process
	Leadership and governance
Amador et al., 2019	QM for district/community nursing services. They have mechanisms in place to assess and document the needs of those approaching the end of life (e.g. use of the Gold Standards Framework or equivalent), and to discuss, record and, (where appropriate) communicate the wishes and preferences of those approaching the end of life (advance care planning).	Proportion of nursing services that have adopted an approach to end of life care management (e.g. the Gold Standards Framework or equivalent)	Numerator: - Denominator: -	-		Structure
Karimi-Dehkordi et al., 2024	A specialist palliative care team is available 24/7	NI	NI			Structure
Karimi-Dehkordi et al., 2024	All relevant team members are informed about patients who have died	NI	NI			Process
Karimi-Dehkordi et al., 2024	All the services below are part of a comprehensive palliative care service: Palliaitve day care, Palliaitve home care support team, Hospice beds, Palliaitve hospital support team, Inpatiente palliative care hospital beds, Palliaitve care outpatient clinic, Bereavement support	NI	NI			Structure
Karimi-Dehkordi et al., 2024	Opioids are accessible and available for persons in need of palliative care 24/7	NI	NI			Structure
Karimi-Dehkordi et al., 2024	Proportion of specialist palliative care inpatient facilities (e.g. hospices) which provide data in line with local agreements	NI	NI			Process
Karimi-Dehkordi et al., 2024	There is evidence that the palliative care service is involved in research in palliative care (e.g. authorship of publications, research grants	NI	NI			Process
Karimi-Dehkordi et al., 2024	For a palliative patient in a crisis , the following can be arranged within 24 hours: Admission	NI	NI			Structure
Karimi-Dehkordi et al., 2024	Palliative care is available for the patient and their family by:Bringing the patient to the service	NI	NI			Structure
Karimi-Dehkordi et al., 2024	Presence of palliative care outpatient clinic	NI	NI			Structure
Karimi-Dehkordi et al., 2024	Primary care (Home, Nursing home) For a palliative patient in a crisis , the following can be arranged within 24 hours: An urgent discharge to patients home	NI	NI			Structure
Karimi-Dehkordi et al., 2024	Primary care (Home, Nursing home) For a palliative patient in a crisis , the following can be arranged within 24 hours: Transfer to another setting of care	NI	NI			Structure
Karimi-Dehkordi et al., 2024	Primary care (Home, Nursing home) Palliative care is available for the patient and their family by:Phone	NI	NI			Structure
Karimi-Dehkordi et al., 2024	Primary care (Home, Nursing home) Palliative care is available for the patient and their family by:Visiting the patient	NI	NI			Structure
Karimi-Dehkordi et al., 2024	Proportion of care homes which provide data in line with local agreements	NI	NI			Process
Karimi-Dehkordi et al., 2024	Patients in need of palliative care and their families have access to palliative care facilities: Throughout the entire duration of their disease	NI	NI			Structure
Karimi-Dehkordi et al., 2024	For a palliative care patient staying at home there is the possibility, if needed, to provide someone (a volunteer or professional) to stay overnight if needed	NI	NI			Structure
Karimi-Dehkordi et al., 2024	A member of a palliative care team is available 24 hours a day, 7 days a week: For palliative care consultation by phone	NI	NI			Structure
Karimi-Dehkordi et al., 2024	A member of a palliative care team is available 24 hours a day, 7 days a week: To provide bedside care in a crisis	NI	NI			Structure
Karimi-Dehkordi et al., 2024	Use of opioids - Opioids are accessible and available for persons in need of palliative care 24/7.	NI	NI	-		Process
Karimi-Dehkordi et al., 2024	The following treatments are available for a palliative patient 24 hours a day, 7 days a week: Anticipatory medication for the dying patient	NI	NI			Structure
Karimi-Dehkordi et al., 2024	The following treatments are available for a palliative patient 24 hours a day, 7 days a week: Opioids and other controlled drugs	NI	NI			Structure
Karimi-Dehkordi et al., 2024	The following treatments are available for a palliative patient 24 hours a day, 7 days a week: Syringe drivers	NI	NI			Structure
Karimi-Dehkordi et al., 2024	Patients in need of palliative care and their families have access to palliative care facilities: With no extra financial consequences for the patient	NI	NI			Structure
Karimi-Dehkordi et al., 2024	Number of persons dying on wait lists for hospice care	NI	NI			Outcome
Karimi-Dehkordi et al., 2024	Wait time to receive palliative home care services	NI	NI			Process
Karimi-Dehkordi et al., 2024	Are there guidelines with respect to the provision of terminal care?	NI	NI			Process
Karimi-Dehkordi et al., 2024	The Institution has documented ACP policies and/or procedures	NI	NI			Structure
Karimi-Dehkordi et al., 2024	EoL Communication and Decision Making/ Documentation If the hospital uses a standardized folder or other strategy to locate ACP/Goals of Care documents in the medical record, these are present in the medical record	NI	NI			Process
Karimi-Dehkordi et al., 2024	The Institution has a process in place whereby patients with a specific disease, such as advanced chronic obstructive pulmonary disease, cancer, neurological disease, or heart failure are offered diseasespecific advance directives	NI	NI			Structure
Karimi-Dehkordi et al., 2024	The Institution has policies and procedures in place so that ‘‘highrisk’’ (as defined by the institution) patients participate in ACP/GOCD processes	NI	NI			Structure
Karimi-Dehkordi et al., 2024	Specialised equipment (e.g. anti decubitus mattresses, suction equipment, stoma care, oxygen delivery, drug administration pumps, hospital beds, etc.) is available to persons in need of palliative care	NI	NI			Structure
Karimi-Dehkordi et al., 2024	Specialist palliative care* advice is available 24/7 to professionals delivering palliative care.	NI	NI			Structure
Karimi-Dehkordi et al., 2024	Verification of death and care after death is sensitively delivered in line with best practice.	Number of deaths using the care after death module of the LCP or equivalent	Total number of deaths			Process
Karimi-Dehkordi et al., 2024	Percent of Canadians who provided end-of-life care to a family member or friend at some point in their life	NI	NI			Outcome
Amador et al., 2019	Management of (family) carers of older people with cognitive impairment The ED has a policy outlining issues relevant to carers of older people with cognitive impairment, encompassing the need to include the carer in the ED episode of care.	Numerator: The number of EDs with policies, procedures or protocols encompassing the management of the (family) carers of older people with cognitive impairment.	Denominator: The number of EDs that desire to identify their performance regarding structure quality of care for the older person with cognitive impairment.	-		Structure
Amador et al., 2019	Management of older persons with cognitive impairment in EDs (general) The ED has a policy outlining the management of older people with cognitive impairment during the ED episode of care	Numerator: The number of EDs with policies, procedures, or protocols encompassing the management of older persons with cognitive impairment in the ED, including the identification of special care needs (e.g., delirium risk, ADL support), notifying of support person, and the involvement of support person in care planning.	Denominator: The number of EDs that desire to identify their performance regarding structure quality of care for the older person with cognitive impairment.	-		Structure
Amador et al., 2019	Assessment and management of behavioral symptoms The ED has a policy outlining the assessment and management of behavioral symptoms, with specific reference to older people with cognitive impairment.	Numerator: The number of EDs with policies, procedures, or protocols encompassing the assessment and management of behavioral symptoms, with a specific reference to older people with cognitive impairment	Denominator: The number of EDs that desire to identify their performance regarding structure quality of care for the older person with cognitive impairment.	-		Structure
Amador et al., 2019	Delirium prevention The ED has a policy outlining delirium prevention strategies, including the assessment of patients’ delirium risk factors.	Numerator: The number of EDs with a policy, procedure, or protocols encompassing delirium prevention strategies, including the assessment of patients’ delirium risk factors.	Denominator: The number of EDs that desire to identify their performance regarding structure quality of care for the older person with cognitive impairment.	-		Structure
Amador et al., 2019	Pain assessment and management in older ED patients with cognitive impairment The ED has a policy outlining pain assessment and management for older people with cognitive impairment.	Numerator: The number of EDs sites that have policies, procedures, or protocols encompassing pain assessment (e.g., observational methods) in older people with cognitive impairment.	Denominator: The number of EDs that desire to identify their performance regarding structure quality of care for older persons with cognitive impairment.	-		Structure
Karimi-Dehkordi et al., 2024	Documentation of a policy that allows for continuity of nursing care for patients with multiple-day stay in the ICU for patients and family members.	Presence of a policy in the ICU that supports arranging continuity of nurses for patients who spend > 1 day in the ICU	ICU			Structure
	Multidisciplinary collaboration and coordination of care
Amador et al., 2019	Care for individuals is coordinated across organisational boundaries 24 hours a day, seven days a week.	Numerator: Number of emergency admissions for patients in last 12 months of life	Denominator: Total deaths for same time period	-		Structure
Amador et al., 2019	All organisations communicate effectively with people's GPs around end of life decisions and inform the general practice within 24 hours when a person dies.	Numerator: Number of deaths where the GP is informed within 24 hours	Denominator: Total number of deaths	GPs receive timely notification of all		Process
Karimi-Dehkordi et al., 2024	There is documentation that within 24 hours after patient transfer, the new palliative care team in the receiving setting has visited the patient	NI	NI			Process
Karimi-Dehkordi et al., 2024	The multidisciplinary team that provides palliative care consists of at least one of the following disciplines: Psychologist/Psychiatrist	NI	NI			Structure
Karimi-Dehkordi et al., 2024	The multidisciplinary team that provides palliative care consists of at least one of the following disciplines:Spiritual/ religious caregiver	NI	NI			Structure
Karimi-Dehkordi et al., 2024	There is a regular interdisciplinary/ multi-professional meeting to discuss palliative care patients: daily meetings to discuss day-today management of palliative care patients	NI				Process
Karimi-Dehkordi et al., 2024	Presence of interdisciplinary palliative care team	NI	NI			Structure
Karimi-Dehkordi et al., 2024	Presence of palliative care inpatient consultation team	NI	NI			Structure
Karimi-Dehkordi et al., 2024	The multidisciplinary team that delivers palliative care services consists of at least: a) a physician and nurse; b) and has access to one or more of the following professionals: physiotherapist, psychologist, occupational therapist, social worker, chaplain, dietician.	NI	NI			Structure
Karimi-Dehkordi et al., 2024	The multidisciplinary team that provides palliative care consists of at least one of the following disciplines: Occupational therapist	NI	NI			Structure
Karimi-Dehkordi et al., 2024	The multidisciplinary team that provides palliative care consists of at least one of the following disciplines: Physician	NI	NI			Structure
Karimi-Dehkordi et al., 2024	The multidisciplinary team that provides palliative care consists of at least one of the following disciplines: Social worker	NI	NI			Structure
Karimi-Dehkordi et al., 2024	The multidisciplinary team that provides palliative care consists of at least one of the following disciplines:Nurse	NI	NI			Structure
Karimi-Dehkordi et al., 2024	There is a regular interdisciplinary/ multi-professional meeting to discuss palliative care patients:weekly (inter- and multidisciplinary) meeting to review palliative care patients referrals and care plans	NI	NI			Process
Karimi-Dehkordi et al., 2024	There is a weekly multidisciplinary meeting with at least the physician and nurse in charge of the person in need of palliative care to review treatment and care plans	NI	NI			Process
Karimi-Dehkordi et al., 2024	General practitioners (GP's) are routinely called when a patient is being discharged home or transferred to another setting	NI	NI			Process
Karimi-Dehkordi et al., 2024	Palliative care service is integrated into the local area health authority and operates at the specific request of the GP and in association with him/her	Numerator: Number of patients for whom the PCS have had the introductory interview with GP concerning the program objectives	Denominator: Population served x 100	0.95		Structure
Karimi-Dehkordi et al., 2024	At each transition between care settings, comprehensive information (including care goals and care plan) of a person in need of palliative care is be transferred to the professional(s) in charge in the next setting	NI	NI			Process
Karimi-Dehkordi et al., 2024	The responsible 'key worker' pays special attention to continuity of care within and across settings	NI	NI			Process
Karimi-Dehkordi et al., 2024	There is a professional caregiver per individual palliative patient nominated as responsible 'key worker' who coordinates care	NI	NI			Process
Karimi-Dehkordi et al., 2024	Palliative care services work in conjunction with the referring professional/ team	NI	NI			Process
Karimi-Dehkordi et al., 2024	The multidisciplinary team that provides palliative care consists of at least one of the following disciplines: Bereavement counselor	NI	NI			Structure
Karimi-Dehkordi et al., 2024	The multidisciplinary team that provides palliative care consists of at least one of the following disciplines: Dietitian	NI	NI			Structure
Karimi-Dehkordi et al., 2024	The multidisciplinary team that provides palliative care consists of at least one of the following disciplines: Pharmacist	NI	NI			Structure
Karimi-Dehkordi et al., 2024	The multidisciplinary team that provides palliative care consists of at least one of the following disciplines: Physiotherapist	NI	NI			Structure
Karimi-Dehkordi et al., 2024	Documentation of a forum for ICU clinicians to review, to discuss, and to debrief the experience of caring for dying patients and their families.	Numerator: Presence of a forum for ICU clinicians to review, discuss, and debrief the experience of caring for dying patients and their families	Denominator: ICU			Process
Amador et al., 2019	Integration of Palliative care and oncology programs for advanced cancer patients in hospitals with >= 100 beds Proportion of patients with 2 or more emergency room visits in the last 30 days of life (negative indicator)	Numerator: -	Denominator: -	-		Process
Amador et al., 2019	Ambulances services inform GPs where they have transferred a person who is at the end of life to a hospital.	Numerator: Number of transfers for people on EOLC register where the GP is informed	Denominator: Total number of transfers for people on EOLC register	-		Process
	Person-centred communication and shared decision making
Amador et al., 2019	For patients not referred, hospice or palliative care discussed within the last two months of life	Numerator: -	Denominator: -	-		Process
Karimi-Dehkordi et al., 2024	Patient participation in the decision or why the patient did not participate documentation if decision-making capacity and orders in the hospital or nursing home to withhold or withdraw a life sustaining treatment in end of life care	NI	NI			Process
Karimi-Dehkordi et al., 2024	Evidence of local arrangements to ensure that adults in the last days of life, and the people important to them, are given opportunities to discuss and develop individualised care plans	NI	NI			Structure
Karimi-Dehkordi et al., 2024	Evidence of local arrangements to ensure that adults in the last days of life have their individualised care plans reviewed	NI	NI			Structure
Karimi-Dehkordi et al., 2024	The professional in charge of the person is informed before a person in need of palliative care is discharged home or sent to the next setting	NI	NI			Process
Karimi-Dehkordi et al., 2024	IF a vulnerable elder without known family or next of kin died in the hospital, THEN the chart should document a search for next of kin.	NI	NI			Process
Karimi-Dehkordi et al., 2024	Before hospitalization, the doctor talked to the patient and/or a family member about a poor prognosis or indicated in some way that the patient has a limited time left to live	NI	NI			Process
	Recognising end of life
Karimi-Dehkordi et al., 2024	Evidence of local arrangements and systems to ensure that it is recognised when an adult may be entering the last days of life	NI	NI			Structure
	Support, education and training
Karimi-Dehkordi et al., 2024	Proportion of front-line clinicians who have undergone formal training	NI	NI			Process
Karimi-Dehkordi et al., 2024	Institution management evaluates ACP knowledge and skills amongst relevant staff	NI	NI			Structure
Karimi-Dehkordi et al., 2024	The Institution ensures that clinical staff has access to the necessary professional development resources to ensure ACP facilitation skills can be attained or maintained	NI	NI			Structure
Amador et al., 2019	QM for acute hospitals: They have processes in place to identify the training needs of all workers (registered and unregistered) in the hospital that take into account the four core common requirements for workforce development (communication skills, assessment and care planning, advance care planning, and symptom management) as they apply to end of life care.	Proportion of workers attending educational programs related to end of life care for registered workers	Numerator: - Denominator: -	-		Structure
Amador et al., 2019	QM for acute hospitals: They have processes in place to identify the training needs of all workers (registered and unregistered) in the hospital that take into account the four core common requirements for workforce development (communication skills, assessment and care planning, advance care planning, and symptom management) as they apply to end of life care.	Proportion of workers attending "foundation" programs in end of life care for non-registered workers who may have to deal with patients approaching the end of life or just after death, or their families and carers	Numerator: - Denominator: -	-		Structure
	Systems to support high-quality care
Amador et al., 2019	Access to care Fair and equitable access to care for patient and family, regardless of financial considerations, indicates good quality care. A high proportion may indicate poor quality care.	Numerator: Number of cases living in a rural area	Denominator: Entire cohort			Outcome
Amador et al., 2019	People can access specialist palliative care as needed, regardless of diagnosis or location.	Numerator: Number of specialist palliative care consultants (Other measurement option: see Indicator 8)	Denominator: 100,000 population	-		Structure
Amador et al., 2019	QM for commissioners: Availability of services: Essential services are available and accessible in the community 24/7 for all who need them to enable people to live and die in the place of their choice.	Proportion of the local population covered by these services	Numerator: - Denominator: -	-		Structure
Amador et al., 2019	QM for district/community nursing services. They have practical arrangements in place to support those dying at home or in care home.	Proportion of cases with equipment, supplies and crisis boxes in place and out of hours sitting services available	Numerator: - Denominator: -	-		Outcome
Karimi-Dehkordi et al., 2024	The palliative care clinical record contains evidence of documentation of the following items: Care of imminently dying patient	NI	NI			Process
Karimi-Dehkordi et al., 2024	The palliative care clinical record contains evidence of documentation of the following items: Clinical summary	NI	NI			Process
Karimi-Dehkordi et al., 2024	The palliative care service uses a database for recording clinical activity	NI	NI			Process
Karimi-Dehkordi et al., 2024	There is an up to date directory of local caregivers and organisations that can have a role in palliative care	NI	NI			Structure
Karimi-Dehkordi et al., 2024	An (electronic) file of a person in need of palliative care is accessible to professionals in charge of the person 24/7	NI	NI			Process
Karimi-Dehkordi et al., 2024	Before discharge/ transfer/ admission there is information transfer to the caregivers in the next setting regarding care and treatment	NI	NI			Process
Karimi-Dehkordi et al., 2024	Clinical records - The file of the person in need of palliative care contains a medication list that is accessible to the professionals caring for the person	NI	NI			Process
Karimi-Dehkordi et al., 2024	For patients receiving palliative care a structured palliative care clinical record is used	NI	NI			Process
Karimi-Dehkordi et al., 2024	there is a computerised medical record , to which all professional caregivers involved in the care of palliative care patients have access: Within one setting	NI	NI			Process
Karimi-Dehkordi et al., 2024	Reporting clinical activity of palliative care services Based on the database, an annual report is made about the service	NI	NI			Structure
Karimi-Dehkordi et al., 2024	The following is part of the database: Diagnosis, Date of diagnosis, Date of referral, Date of admission to the palliative care service, Date of death, Place of death, Preferred place of death	NI	NI			Process
Karimi-Dehkordi et al., 2024	The palliative care clinical record contains evidence of documentation of the following items: Cultural aspects of care	NI	NI			Process
Karimi-Dehkordi et al., 2024	The palliative care clinical record contains evidence of documentation of the following items: Ethical, legal aspects of care	NI	NI			Process
Karimi-Dehkordi et al., 2024	The palliative care clinical record contains evidence of documentation of the following items: Follow up assessment	NI	NI			Process
Karimi-Dehkordi et al., 2024	The palliative care clinical record contains evidence of documentation of the following items: Multidimensional treatment plan	NI	NI			Process
Karimi-Dehkordi et al., 2024	The palliative care clinical record contains evidence of documentation of the following items: Physical aspects of care	NI	NI			Process
Karimi-Dehkordi et al., 2024	The palliative care clinical record contains evidence of documentation of the following items: Psychological and psychiatric aspects of care	NI	NI			Process
Karimi-Dehkordi et al., 2024	The palliative care clinical record contains evidence of documentation of the following items: Social aspects of care	NI	NI			Process
Karimi-Dehkordi et al., 2024	The palliative care clinical record contains evidence of documentation of the following items:Spiritual, religious, existential aspects of care	NI	NI			Process
Karimi-Dehkordi et al., 2024	The setting uses a program about early initiation of palliative care (e.g. the Gold Standards Framework)	NI	NI			Structure
Karimi-Dehkordi et al., 2024	There are dedicated information about the palliative care service: A website	NI	NI			Structure
Karimi-Dehkordi et al., 2024	There are dedicated information about the palliative care service: Leaflets or brochures	NI	NI			Structure
Karimi-Dehkordi et al., 2024	There is a computerised medical record , to which all professional caregivers involved in the care of palliative care patients have access: Across different settings	NI	NI			Structure
Karimi-Dehkordi et al., 2024	Proportion of community palliative care teams which provide data in line with local agreements	NI	NI			Process
Karimi-Dehkordi et al., 2024	The primary care out of-hours service has handover forms (written or -electronic) with clinical information of all palliative care patients in the terminal phase at home	NI	NI			Structure
Karimi-Dehkordi et al., 2024	Institution uses a standardized folder or other strategy to locate ACP/Goals of Care documents in the medical record	NI	NI			Structure
Karimi-Dehkordi et al., 2024	A mechanism is in place to enable access to the most current ACP/GOCD documents with the patient in other settings within the health care system (i.e., electronic medical record and paper files)	NI	NI			Structure
Karimi-Dehkordi et al., 2024	Reporting clinical activity of palliative care services From the database the service is able to derive: Time from diagnosis to referral to palliative care, Time from referral to initiation of palliative care, Time from initiation of palliative care to death, Frequency of unplanned consultations with the out-of-hours service for palliative care patients who are at home, Frequency of unplanned hos…	NI	NI			Process
Karimi-Dehkordi et al., 2024	Family members and friends are able to visit the dying patient without restrictions of visiting hours	NI	NI			Structure
Karimi-Dehkordi et al., 2024	Proportion of hospitals which provide data in line with local agreements	NI	NI			Process
Amador et al., 2019	QM for commissioners: Availability of services: There is appropriate provision of specialist palliative care services to meet the needs of the population: inpatient services (e.g. specialist palliative care).	Numerator: Numbers of specialist palliative care beds available	Denominator: Per 100,000 patients	-		Structure
Amador et al., 2019	QM for commissioners: Co- ordination of care across organisational boundaries: A locality-wide register of individuals approaching the end of life is maintained.	Proportion of deceased individuals who entered onto the locality-wide register	Numerator: - Denominator: -	-		Outcome
Amador et al., 2019	QM for acute hospitals: They ensure that relevant information on patients approaching the end of life is entered into a locality-wide register (where available) or otherwise communicated to other health and social care professionals involved in the patient's care.	Proportion of deceased patients who were recorded in the locality- wide register (locality- wide registers for end of life care are to be piloted starting in 2009)	Numerator: - Denominator: -	-		Process
